# Supplementary material for: Rumen metagenome and metatranscriptome analyses of low methane yield sheep reveals a Sharpea-enriched microbiome characterised by lactic acid formation and utilisation
Source: Microbiome. 2016 Oct 19;4:56. doi: 10.1186/s40168-016-0201-2 (PMC5069950; doi:10.1186/s40168-016-0201-2)
Supplement: Additional file 17: Table S8. — KEGG functions from metagenome data commonly identified in Wilcoxon rank sum test and sparse partial least squares analysis as related to methane yield against their occurrence in Hungate 1000 and other rumen-derived genomes available in the IMG database in June 2015. (XLSX 204 kb) [file 40168_2016_201_MOESM17_ESM.xlsx]

## Sheet: Functionfull26906_06-jul-2015
Table S8. KEGG functions from Metagenome data commonly identified in Wilcoxon Rank Sum test and sparse partial least squares analysis as related to methane yield against their occurrence in Hungate 1000 and other rumen-derived genomes avaiable in the IMG database in June 2015.
													Bacteroides							Bifidobacterium									Blautia			Butyrivibrio
Categories	Function ID	Name	Acidaminococcus fermentans pGA-4	Actinobacillus succinogenes 130Z	Actinomyces nasicola KPR-1	Actinomyces ruminicola KPR-7B	Allisonella histaminiformans DSM 15230	Alteromonas sp. SN2	Anaerovibrio lipolyticus LB2005	Anaerovibrio sp. RM50	Bacillus nealsonii AAU1_buffalo	Bacillus sp. MB2021	Bacteroides sp. AR20	Bacteroides sp. AR29	Bacteroides sp. Ga6A1	Bacteroides sp. Ga6A2	Bacteroides thetaiotaomicron KPPR-3	Basfia succiniciproducens DSM 22022	Basfia succiniciproducens KPR-2	Bifidobacterium adolescentis DSM 20087	Bifidobacterium boum DSM 20432	Bifidobacterium longum AGR2137	Bifidobacterium merycicum DSM 6492	Bifidobacterium pseudolongum AGR2145	Bifidobacterium pseudolongum globosum DSM 20092	Bifidobacterium ruminantium DSM 6489	Bifidobacterium sp. AGR2158	Bifidobacterium thermophilum DSM 20212	Blautia schinkii DSM 10518	Blautia sp. SF-50	Blautia wexlerae AGR2146	Butyrivibrio fibrisolvens AB2020	Butyrivibrio fibrisolvens FE2007	Butyrivibrio fibrisolvens MD2001	Butyrivibrio fibrisolvens ND3005	Butyrivibrio fibrisolvens WTE3004	Butyrivibrio fibrisolvens YRB2005	Butyrivibrio hungatei NK4A153	Butyrivibrio hungatei XBD2006	Butyrivibrio proteoclasticus B316	Butyrivibrio proteoclasticus FD2007	Butyrivibrio proteoclasticus P6B7	Butyrivibrio sp. AC2005	Butyrivibrio sp. AD3002	Butyrivibrio sp. AE2005	Butyrivibrio sp. AE2015	Butyrivibrio sp. AE2032	Butyrivibrio sp. AE3003	Butyrivibrio sp. AE3004
Galactose metabolism	KO:K00917	tagatose 6-phosphate kinase [EC:2.7.1.144] (lacC)	0	0	0	0	0	0	0	0	0	0	0	0	0	0	0	0	0	0	0	0	0	0	0	0	0	0	2	1	0	0	0	0	0	0	0	0	0	0	0	0	0	0	0	0	0	0	0
	KO:K01220	6-phospho-beta-galactosidase [EC:3.2.1.85] (E3.2.1.85, lacG)	0	0	0	0	0	0	0	0	0	0	0	0	0	0	0	0	0	0	0	0	0	0	0	0	0	0	0	0	0	0	0	0	0	0	0	0	0	0	0	0	0	0	0	0	0	0	0
Lactate	KO:K00016	L-lactate dehydrogenase [EC:1.1.1.27] (LDH, ldh)	1	0	1	1	3	0	0	0	2	2	0	0	0	0	0	0	0	1	1	2	2	2	2	1	2	1	0	1	1	2	1	2	1	2	1	1	1	0	0	1	1	2	1	1	1	2	0
PTS systems	KO:K02744	PTS system, N-acetylgalactosamine-specific IIA component [EC:2.7.1.69] (PTS-Aga-EIIA, agaF)	0	0	0	0	0	0	0	0	0	0	0	0	0	0	0	0	0	0	0	0	0	0	0	0	0	0	0	0	0	0	0	0	0	0	0	0	0	0	0	0	0	0	0	0	0	0	0
	KO:K02745	PTS system, N-acetylgalactosamine-specific IIB component [EC:2.7.1.69] (PTS-Aga-EIIB, agaV)	0	0	0	0	0	0	0	0	0	0	0	0	0	0	0	0	0	0	0	0	0	0	0	0	0	0	0	0	0	0	0	0	0	0	0	0	0	0	0	0	0	0	0	0	0	0	0
	KO:K02746	PTS system, N-acetylgalactosamine-specific IIC component (PTS-Aga-EIIC, agaW)	0	0	0	0	0	0	0	0	0	0	0	0	0	0	0	0	0	0	0	0	0	0	0	0	0	0	0	0	0	0	0	0	0	0	0	0	0	0	0	0	0	0	0	0	0	0	0
	KO:K02747	PTS system, N-acetylgalactosamine-specific IID component (PTS-Aga-EIID, agaE)	0	0	0	0	0	0	0	0	0	0	0	0	0	0	0	0	0	0	0	0	0	0	0	0	0	0	0	0	0	0	0	0	0	0	0	0	0	0	0	0	0	0	0	0	0	0	0
	KO:K02759	PTS system, cellobiose-specific IIA component [EC:2.7.1.69] (PTS-Cel-EIIA, celC)	0	0	0	0	0	0	0	0	3	1	0	0	0	0	0	0	0	0	0	0	0	0	0	0	0	0	0	0	0	0	0	0	0	0	0	0	0	0	0	0	0	0	0	0	0	0	0
	KO:K02760	PTS system, cellobiose-specific IIB component [EC:2.7.1.69] (PTS-Cel-EIIB, celA)	0	0	0	0	0	0	0	0	4	2	0	0	0	0	0	0	0	0	0	0	0	0	0	0	0	0	0	0	0	0	0	0	0	0	0	0	0	0	0	0	0	0	0	0	0	0	0
	KO:K02761	PTS system, cellobiose-specific IIC component (PTS-Cel-EIIC, celB)	0	0	0	0	0	0	0	0	3	2	0	0	0	0	0	0	0	0	0	0	0	0	0	0	0	0	0	0	0	0	0	0	0	0	0	0	0	0	0	0	0	0	0	0	0	0	0
	KO:K02769	PTS system, fructose-specific IIB component [EC:2.7.1.69] (PTS-Fru-EIIB, fruA)	0	1	0	0	0	0	0	0	0	1	0	0	0	0	0	0	0	0	0	0	0	0	0	0	0	0	0	0	0	0	0	0	0	0	0	0	0	0	0	0	0	0	0	0	0	0	0
	KO:K02770	PTS system, fructose-specific IIC component (PTS-Fru-EIIC, fruA)	1	1	0	1	0	0	1	1	2	2	0	0	0	0	0	1	1	0	0	0	0	0	0	0	0	0	0	0	0	1	1	1	1	1	1	1	1	1	1	1	1	1	1	1	1	1	1
	KO:K02777	PTS system, glucose-specific IIA component [EC:2.7.1.69] (PTS-Glc-EIIA, crr)	1	2	2	1	0	0	0	0	0	0	0	0	0	0	0	1	2	0	0	0	0	0	0	0	0	0	0	0	0	1	0	1	0	1	1	0	0	0	0	0	1	0	0	0	0	0	1
	KO:K02778	PTS system, glucose-specific IIB component [EC:2.7.1.69] (PTS-Glc-EIIB, ptsG)	0	0	0	0	0	0	0	0	0	0	0	0	0	0	0	0	0	0	0	0	0	0	0	0	0	0	0	0	0	0	0	0	0	0	0	0	0	0	0	0	0	0	0	0	0	0	0
	KO:K02786	PTS system, lactose-specific IIA component [EC:2.7.1.69] (PTS-Lac-EIIA, lacF)	0	0	0	0	0	0	0	0	0	0	0	0	0	0	0	0	0	0	0	0	0	0	0	0	0	0	0	0	0	0	0	0	0	0	0	0	0	0	0	0	0	0	0	0	0	0	0
	KO:K02787	PTS system, lactose-specific IIB component [EC:2.7.1.69] (PTS-Lac-EIIB, lacE)	0	0	0	0	0	0	0	0	0	0	0	0	0	0	0	0	0	0	0	0	0	0	0	0	0	0	0	0	0	0	0	0	0	0	0	0	0	0	0	0	0	0	0	0	0	0	0
	KO:K02815	PTS system, sorbose-specific IID component (PTS-Sor-EIID, sorM)	0	0	0	0	0	0	0	0	0	0	0	0	0	0	0	0	0	0	0	0	0	0	0	0	0	0	0	0	0	0	0	0	0	0	0	0	0	0	0	0	0	0	0	0	0	0	0
	KO:K11202	PTS system, fructose-specific IIB-like component [EC:2.7.1.69] (PTS-Fru2-EIIB)	0	0	0	0	0	0	0	0	0	0	0	0	0	0	0	0	0	0	0	0	0	0	0	0	0	0	0	0	0	0	0	0	0	0	0	0	0	0	0	0	0	0	0	0	0	0	0
Bacterial Secretion Systems	KO:K02674	type IV pilus assembly protein PilY1 (pilY1)	0	0	0	0	0	1	0	0	0	0	0	0	0	0	0	0	0	0	0	0	0	0	0	0	0	0	0	0	0	0	0	0	0	0	0	0	0	0	0	0	0	0	0	0	0	0	0
	KO:K03219	type III secretion protein SctC (yscC)	0	0	0	0	0	0	0	0	0	0	0	0	0	0	0	0	0	0	0	0	0	0	0	0	0	0	0	0	0	0	0	0	0	0	0	0	0	0	0	0	0	0	0	0	0	0	0
	KO:K03222	type III secretion protein SctJ (yscJ)	0	0	0	0	0	0	0	0	0	0	0	0	0	0	0	0	0	0	0	0	0	0	0	0	0	0	0	0	0	0	0	0	0	0	0	0	0	0	0	0	0	0	0	0	0	0	0
	KO:K03223	type III secretion protein SctL (yscL)	0	0	0	0	0	0	0	0	0	0	0	0	0	0	0	0	0	0	0	0	0	0	0	0	0	0	0	0	0	0	0	0	0	0	0	0	0	0	0	0	0	0	0	0	0	0	0
	KO:K03224	ATP synthase in type III secretion protein SctN [EC:3.6.3.14] (yscN)	0	0	0	0	0	0	0	0	0	0	0	0	0	0	0	0	0	0	0	0	0	0	0	0	0	0	0	0	0	0	0	0	0	0	0	0	0	0	0	0	0	0	0	0	0	0	0
	KO:K03226	type III secretion protein SctR (yscR)	0	0	0	0	0	0	0	0	0	0	0	0	0	0	0	0	0	0	0	0	0	0	0	0	0	0	0	0	0	0	0	0	0	0	0	0	0	0	0	0	0	0	0	0	0	0	0
	KO:K03227	type III secretion protein SctS (yscS)	0	0	0	0	0	0	0	0	0	0	0	0	0	0	0	0	0	0	0	0	0	0	0	0	0	0	0	0	0	0	0	0	0	0	0	0	0	0	0	0	0	0	0	0	0	0	0
	KO:K03228	type III secretion protein SctT (yscT)	0	0	0	0	0	0	0	0	0	0	0	0	0	0	0	0	0	0	0	0	0	0	0	0	0	0	0	0	0	0	0	0	0	0	0	0	0	0	0	0	0	0	0	0	0	0	0
	KO:K03229	type III secretion protein SctU (yscU)	0	0	0	0	0	0	0	0	0	0	0	0	0	0	0	0	0	0	0	0	0	0	0	0	0	0	0	0	0	0	0	0	0	0	0	0	0	0	0	0	0	0	0	0	0	0	0
	KO:K03230	type III secretion protein SctV (yscV)	0	0	0	0	0	0	0	0	0	0	0	0	0	0	0	0	0	0	0	0	0	0	0	0	0	0	0	0	0	0	0	0	0	0	0	0	0	0	0	0	0	0	0	0	0	0	0
	KO:K04058	type III secretion protein SctW (yscW)	0	0	0	0	0	0	0	0	0	0	0	0	0	0	0	0	0	0	0	0	0	0	0	0	0	0	0	0	0	0	0	0	0	0	0	0	0	0	0	0	0	0	0	0	0	0	0
	KO:K00005	glycerol dehydrogenase [EC:1.1.1.6] (gldA)	1	0	0	0	0	0	0	0	0	0	0	0	0	0	0	0	0	0	0	0	0	0	0	0	0	0	2	1	0	0	0	0	0	0	0	0	0	0	0	0	0	0	0	0	0	0	0
	KO:K00119	E1.1.99.-	0	0	0	0	0	1	0	0	0	0	0	0	0	0	0	0	0	0	0	0	0	0	0	0	0	0	0	0	0	0	0	0	0	0	0	0	0	0	0	0	0	0	0	0	0	0	0
	KO:K00128	aldehyde dehydrogenase (NAD+) [EC:1.2.1.3] (E1.2.1.3)	0	0	0	0	0	1	0	0	2	3	0	0	0	0	0	1	1	0	0	1	0	0	0	0	0	0	1	1	1	1	1	1	1	1	1	0	0	1	1	1	1	0	0	1	0	0	1
	KO:K00224	E1.3.1.-	0	0	0	0	0	0	0	0	0	0	0	0	0	0	0	0	0	0	0	0	0	0	0	0	0	0	0	0	0	0	0	0	0	0	0	0	0	0	0	0	0	0	0	0	0	0	0
	KO:K00251	3-oxo-5-beta-steroid 4-dehydrogenase [EC:1.3.1.3] (AKR1D1)	0	0	0	0	0	0	0	0	0	0	0	0	0	0	0	0	0	0	0	0	0	0	0	0	0	0	0	0	0	0	0	0	0	0	0	0	0	0	0	0	0	0	0	0	0	0	0
	KO:K00311	electron-transferring-flavoprotein dehydrogenase [EC:1.5.5.1] (ETFDH)	0	0	0	0	0	1	0	0	0	0	0	0	0	0	0	0	0	0	0	0	0	0	0	0	0	0	0	0	0	0	0	0	0	0	0	0	0	0	0	0	0	0	0	0	0	0	0
	KO:K00366	ferredoxin-nitrite reductase [EC:1.7.7.1] (nirA)	1	0	0	0	0	0	0	1	0	0	0	0	0	0	0	0	0	0	0	0	0	0	0	0	0	0	0	0	0	0	0	0	0	0	0	0	0	0	0	0	0	0	0	0	0	0	0
	KO:K00383	glutathione reductase (NADPH) [EC:1.8.1.7] (GSR, gor)	0	1	0	0	0	1	0	0	0	0	0	0	0	0	0	1	1	0	0	0	0	0	0	0	0	0	0	0	0	0	0	0	0	0	0	0	0	0	0	0	0	0	0	0	0	0	0
	KO:K00394	adenylylsulfate reductase, subunit A [EC:1.8.99.2] (aprA)	0	0	0	0	0	0	0	0	0	0	0	0	0	0	0	0	0	0	0	0	0	0	0	0	0	0	0	1	1	0	0	0	0	0	0	0	0	0	0	0	0	0	0	0	0	0	0
	KO:K00459	nitronate monooxygenase [EC:1.13.12.16] (ncd2, npd)	0	0	1	0	0	0	0	0	0	0	0	0	0	0	0	0	0	0	0	0	0	0	0	0	0	0	0	0	0	0	0	0	0	0	0	0	0	0	0	0	0	0	0	0	0	0	0
	KO:K00462	biphenyl-2,3-diol 1,2-dioxygenase [EC:1.13.11.39] (bphC)	0	0	0	0	0	0	0	0	0	0	0	0	0	0	0	0	0	0	0	0	0	0	0	0	0	0	0	0	0	0	0	0	0	0	0	0	0	0	0	0	0	0	0	0	0	0	0
	KO:K00526	ribonucleoside-diphosphate reductase beta chain [EC:1.17.4.1] (E1.17.4.1B, nrdB, nrdF)	0	1	1	1	0	1	0	0	1	1	0	0	0	0	0	1	1	0	1	1	0	1	1	0	1	1	0	0	0	0	0	0	0	0	0	0	0	0	0	0	0	0	0	0	0	0	0
	KO:K00539	E1.97.1.-	0	0	0	0	0	0	0	0	0	0	0	0	0	0	0	0	0	0	0	0	0	0	0	0	0	0	0	0	0	0	0	0	0	0	0	0	0	0	0	0	0	0	0	0	0	0	0
	KO:K00547	homocysteine S-methyltransferase [EC:2.1.1.10] (mmuM)	1	0	0	1	1	0	0	0	1	1	0	0	0	0	0	0	0	0	0	0	0	0	0	0	0	0	0	0	0	2	1	2	1	1	1	0	0	0	0	0	0	0	0	0	0	0	0
	KO:K00549	5-methyltetrahydropteroyltriglutamate--homocysteine methyltransferase [EC:2.1.1.14] (metE)	1	1	1	1	1	1	0	0	1	1	0	0	1	1	0	1	1	1	1	1	1	1	1	1	1	1	0	0	0	0	0	0	0	0	0	1	1	0	0	0	0	0	1	0	0	1	0
	KO:K00563	23S rRNA (guanine745-N1)-methyltransferase [EC:2.1.1.187] (rlmA1)	0	0	0	0	0	1	0	0	0	0	0	0	0	0	0	0	0	0	0	0	0	1	1	0	1	0	0	0	0	0	0	0	0	0	0	0	0	0	0	0	0	0	0	0	0	0	0
	KO:K00614	E2.1.-.-	0	0	0	0	0	0	0	0	0	0	0	0	0	0	0	0	0	0	0	0	0	0	0	0	0	0	0	0	0	0	0	0	0	0	0	0	0	0	0	0	0	0	0	0	0	0	0
	KO:K00666	fatty-acyl-CoA synthase [EC:6.2.1.-] (K00666)	0	0	2	0	0	0	0	0	0	0	1	1	0	0	1	0	0	0	0	0	0	0	0	0	0	0	1	0	0	0	1	0	1	1	1	0	0	0	0	0	0	0	0	0	0	0	0
	KO:K00687	penicillin-binding protein 2B [EC:2.3.2.-] (pbp2B, penA)	0	0	0	0	0	0	0	0	0	0	0	0	0	0	0	0	0	0	0	0	0	0	0	0	0	0	0	0	0	0	0	0	0	0	0	0	0	0	0	0	0	0	0	0	0	0	0
	KO:K00758	thymidine phosphorylase [EC:2.4.2.4] (deoA, TYMP)	0	0	1	1	0	0	0	0	0	0	0	0	0	0	0	0	0	0	0	0	0	0	0	0	0	0	0	0	0	0	0	0	0	0	0	0	0	0	0	0	0	0	0	0	0	0	0
	KO:K00827	alanine-glyoxylate transaminase / (R)-3-amino-2-methylpropionate-pyruvate transaminase [EC:2.6.1.44 2.6.1.40] (AGXT2)	0	0	0	0	0	0	0	0	0	0	0	0	0	0	0	0	0	0	0	0	0	0	0	0	0	0	0	0	0	0	0	0	0	0	0	0	0	0	0	0	0	0	0	0	0	0	0
	KO:K00904	deoxyguanosine kinase [EC:2.7.1.113] (DGUOK)	0	0	0	0	0	0	0	0	0	0	0	0	0	0	0	0	0	0	0	0	0	0	0	0	0	0	0	0	0	0	0	0	0	0	0	0	0	0	0	0	0	0	0	0	0	0	0
	KO:K00953	FAD synthetase [EC:2.7.7.2] (FLAD1)	0	0	0	0	0	0	0	0	0	0	0	0	0	0	0	0	0	0	0	0	0	0	0	0	0	0	0	0	0	0	0	0	0	0	0	0	0	0	0	0	0	0	0	0	0	0	0
	KO:K01160	crossover junction endodeoxyribonuclease RusA [EC:3.1.22.4] (rusA)	0	1	0	0	0	0	0	0	0	0	0	0	0	0	0	0	1	0	0	0	0	0	0	0	0	0	0	0	0	0	0	0	0	0	0	0	0	0	0	0	0	0	0	0	0	0	0
	KO:K01232	maltose-6'-phosphate glucosidase [EC:3.2.1.122] (E3.2.1.122, glvA)	0	0	0	0	0	0	0	0	2	2	0	0	0	0	0	0	0	0	0	0	0	0	0	0	0	0	0	0	0	0	0	0	0	0	0	0	0	0	0	0	0	0	0	0	0	0	0
	KO:K01249	DNA glycosylase [EC:3.2.2.-] (E3.2.2.-)	0	0	0	0	0	0	0	0	0	0	0	0	0	0	0	0	0	0	0	0	0	0	0	0	0	0	0	0	0	0	0	0	0	0	0	0	0	0	0	0	0	0	0	0	0	0	0
	KO:K01271	Xaa-Pro dipeptidase [EC:3.4.13.9] (pepQ)	0	0	0	0	0	3	0	0	2	1	1	0	0	0	1	0	0	0	0	0	0	0	0	0	0	0	0	0	0	0	0	0	0	0	0	0	0	0	0	0	0	0	0	0	0	0	0
	KO:K01342	subtilisin [EC:3.4.21.62] (aprE)	0	0	0	0	0	0	0	0	0	0	0	0	0	0	0	0	0	0	0	0	0	0	0	0	0	0	0	0	0	0	0	0	0	0	0	0	0	0	0	0	0	0	0	0	0	0	0
	KO:K01420	CRP/FNR family transcriptional regulator, anaerobic regulatory protein (fnr)	1	1	1	0	0	1	0	0	3	5	0	0	0	0	0	1	1	0	1	0	0	1	0	0	0	1	1	2	2	0	0	0	0	0	0	1	1	1	1	1	0	0	1	1	1	1	0
	KO:K01444	N4-(beta-N-acetylglucosaminyl)-L-asparaginase [EC:3.5.1.26] (AGA, aspG)	0	0	0	0	0	0	0	0	0	0	0	0	0	0	0	0	0	0	0	0	0	0	0	0	0	0	0	0	0	0	0	0	0	0	0	0	0	0	0	0	0	0	0	0	0	0	0
	KO:K01455	formamidase [EC:3.5.1.49] (E3.5.1.49)	0	0	1	0	0	0	0	0	0	0	0	0	0	0	0	0	0	0	0	0	0	0	0	0	0	0	0	0	0	0	0	0	0	0	0	0	0	0	0	0	0	0	0	0	0	0	0
	KO:K01631	2-dehydro-3-deoxyphosphogalactonate aldolase [EC:4.1.2.21] (dgoA)	0	0	0	0	0	0	0	0	0	0	0	0	0	0	0	0	0	0	0	0	0	0	0	0	0	0	0	0	0	0	0	0	0	0	0	0	0	0	0	0	0	0	0	0	0	0	0
	KO:K01632	fructose-6-phosphate phosphoketolase [EC:4.1.2.22] (E4.1.2.22)	0	0	0	0	0	0	0	0	0	0	0	0	0	0	0	0	0	1	1	1	1	1	1	1	1	1	0	0	0	0	0	0	0	0	0	0	0	0	0	0	0	0	0	0	0	0	0
	KO:K01750	ornithine cyclodeaminase [EC:4.3.1.12] (E4.3.1.12, ocd)	0	0	2	0	0	0	0	0	0	0	0	0	0	0	0	0	0	0	0	0	0	0	0	0	0	0	1	0	0	0	0	0	0	0	0	1	0	1	1	0	0	0	1	0	0	1	0
	KO:K01788	N-acylglucosamine-6-phosphate 2-epimerase [EC:5.1.3.9] (nanE)	0	0	0	1	0	0	0	0	0	0	0	0	0	0	0	0	0	0	0	0	0	0	0	0	0	0	2	0	1	0	0	0	0	0	0	0	0	0	0	0	0	0	0	0	0	0	0
	KO:K01792	glucose-6-phosphate 1-epimerase [EC:5.1.3.15] (E5.1.3.15)	0	1	0	1	0	1	0	0	0	0	0	0	0	0	0	1	1	0	0	1	1	0	0	0	0	0	0	0	0	0	0	0	0	0	0	0	0	0	0	0	0	0	0	0	0	0	0
	KO:K01846	methylaspartate mutase [EC:5.4.99.1] (E5.4.99.1)	0	0	0	0	0	0	0	0	0	0	0	0	0	0	0	0	0	0	0	0	0	0	0	0	0	0	0	0	0	0	0	0	0	0	0	0	0	0	0	0	0	0	0	0	0	0	0
	KO:K01912	phenylacetate-CoA ligase [EC:6.2.1.30] (paaK)	0	0	0	0	0	0	2	2	0	0	3	2	2	2	2	0	0	0	0	0	0	0	0	0	0	0	2	0	0	1	1	1	1	1	1	1	1	1	1	1	0	0	1	1	1	1	0
	KO:K01913	E6.2.1.-	0	0	0	0	0	0	0	0	0	0	0	0	0	0	0	0	0	0	0	0	0	0	0	0	0	0	0	0	0	0	0	0	0	0	0	0	0	0	0	0	0	0	0	0	0	0	0
	KO:K02036	phosphate transport system ATP-binding protein [EC:3.6.3.27] (pstB)	1	0	1	0	1	1	0	0	2	2	1	1	1	1	1	0	0	1	1	1	1	1	1	1	2	1	1	1	1	0	1	0	1	0	0	0	0	0	0	0	2	0	0	0	1	0	0
	KO:K02038	phosphate transport system permease protein (pstA)	1	0	1	0	1	1	0	0	2	2	1	1	1	1	1	0	0	1	1	1	1	2	1	1	2	1	1	1	1	0	1	0	1	0	0	0	0	0	0	0	1	0	0	0	1	0	0
	KO:K02047	sulfate transport system permease protein (cysW)	0	1	0	0	0	0	0	0	1	0	0	0	0	0	0	1	1	0	0	0	0	0	0	0	0	0	0	1	1	0	0	0	0	0	0	0	0	0	0	0	0	0	0	0	0	0	0
	KO:K02082	tagatose-6-phosphate ketose/aldose isomerase [EC:5.-.-.-] (agaS)	0	0	0	0	0	0	0	0	0	0	0	0	0	0	0	0	0	0	0	0	0	0	0	0	0	0	0	0	0	0	0	0	0	0	0	0	0	0	0	0	0	0	0	0	0	0	0
	KO:K02217	ferritin [EC:1.16.3.1] (ftnA, ftn)	1	2	1	0	1	0	0	0	0	0	1	1	0	0	1	2	2	0	1	0	0	0	0	0	0	1	1	0	0	0	0	0	0	0	0	0	0	0	0	0	0	0	0	0	0	0	0
	KO:K02243	competence protein ComGA (comGA)	0	0	0	0	0	0	0	0	1	1	0	0	0	0	0	0	0	0	0	0	0	0	0	0	0	0	0	0	0	0	0	0	0	0	0	0	0	0	0	0	0	0	0	0	0	0	0
	KO:K02245	competence protein ComGC (comGC)	0	0	0	0	0	0	0	0	1	1	0	0	0	0	0	0	0	0	0	0	0	0	0	0	0	0	0	0	0	0	0	0	0	0	0	0	0	0	0	0	0	0	0	0	0	0	0
	KO:K02430	DeoR family transcriptional regulator, L-fucose operon activator (fucR)	0	0	0	0	0	0	0	0	0	0	0	0	0	0	0	0	0	0	0	0	0	0	0	0	0	0	0	0	0	0	0	0	0	0	0	0	0	0	0	0	0	0	0	0	0	0	0
	KO:K02436	DeoR family transcriptional regulator, galactitol utilization operon repressor (gatR)	0	0	1	0	0	0	0	0	0	0	0	0	0	0	0	0	0	0	0	0	0	0	0	0	0	0	0	0	0	0	0	0	0	0	0	0	0	0	0	0	0	0	0	0	0	0	0
	KO:K02511	MFS transporter, ACS family, 4-hydroxyphenylacetate permease (hpaX)	0	0	0	0	0	0	0	0	0	0	0	0	0	0	0	0	0	0	0	0	0	0	0	0	0	0	0	0	0	0	0	0	0	0	0	0	0	0	0	0	0	0	0	0	0	0	0
	KO:K02526	2-keto-3-deoxygluconate permease (kdgT)	1	2	0	0	0	0	0	0	0	2	0	0	0	0	0	1	1	0	0	0	0	0	0	0	0	0	0	0	0	0	0	0	0	0	0	0	0	0	0	0	0	0	0	0	0	0	0
	KO:K02530	DeoR family transcriptional regulator, lactose phosphotransferase system repressor (lacR)	0	0	0	0	0	0	0	0	0	0	0	0	0	0	0	0	0	0	0	0	0	0	0	0	0	0	0	0	0	0	0	0	0	0	0	0	0	0	0	0	0	0	0	0	0	0	0
	KO:K02598	nitrite transporter NirC (nirC)	0	0	0	0	0	0	0	0	3	3	0	0	0	0	0	0	0	0	0	0	0	0	0	0	0	0	1	1	1	0	0	0	0	0	0	0	0	0	0	0	0	0	0	0	0	0	0
	KO:K02856	L-rhamnose-H+ transport protein (K02856, rhaT)	0	0	0	0	0	0	0	0	0	0	1	0	1	1	1	1	1	0	0	0	0	0	0	0	0	0	0	0	0	0	0	0	0	0	0	0	0	0	0	0	0	0	0	0	0	0	0
	KO:K03189	urease accessory protein (ureG)	0	0	0	0	0	1	0	0	0	1	0	0	0	0	0	0	0	0	0	1	0	0	0	0	0	0	0	0	1	0	0	0	0	0	0	0	0	0	0	0	0	0	0	0	0	0	0
	KO:K03311	branched-chain amino acid:cation transporter, LIVCS family (TC.LIVCS)	1	0	1	0	2	0	1	1	1	1	0	0	0	0	0	1	1	0	0	1	0	1	1	0	1	0	0	0	0	0	0	0	0	0	0	0	0	0	0	0	0	0	0	0	0	0	0
	KO:K03325	arsenite transporter, ACR3 family (TC.ACR3)	1	0	0	0	0	1	0	0	0	0	1	0	0	0	1	0	0	0	0	0	0	0	0	0	0	0	0	0	0	0	0	0	0	0	0	0	0	0	0	0	0	0	0	0	0	0	0
	KO:K03445	MFS transporter, DHA1 family, purine ribonucleoside efflux pump (nepI)	0	0	0	0	0	0	0	0	0	0	0	0	0	0	0	0	0	0	0	0	0	0	0	0	0	0	0	0	0	0	0	0	0	0	0	0	0	0	0	0	0	0	0	0	0	0	0
	KO:K03478	hypothetical protein (ydjC)	0	0	0	1	0	0	0	0	1	1	0	0	0	0	0	0	0	0	0	0	0	0	0	0	0	0	0	0	0	0	0	0	0	0	0	0	0	0	0	0	0	0	0	0	0	0	0
	KO:K03481	RpiR family transcriptional regulator, glv operon transcriptional regulator (glvR)	0	0	0	0	0	0	0	0	1	1	0	0	0	0	0	0	0	0	0	0	0	0	0	0	0	0	0	0	0	0	0	0	0	0	0	0	0	0	0	0	0	0	0	0	0	0	0
	KO:K03488	beta-glucoside operon transcriptional antiterminator (licT, bglG)	0	1	0	1	0	0	0	0	2	0	0	0	0	0	0	0	0	1	1	1	1	0	0	1	0	1	3	1	1	0	0	0	0	0	0	0	0	0	0	0	0	0	0	0	0	0	0
	KO:K03492	GntR family transcriptional regulator (ydhQ)	0	0	0	0	0	0	0	0	1	1	0	0	0	0	0	0	0	0	0	0	0	0	0	0	0	0	0	0	0	0	0	0	0	0	0	0	0	0	0	0	0	0	0	0	0	0	0
	KO:K03579	ATP-dependent helicase HrpB [EC:3.6.4.13] (hrpB)	0	0	1	1	0	1	0	0	0	0	0	0	1	1	0	0	0	0	0	0	0	0	0	0	0	0	0	0	0	0	0	0	0	0	0	0	0	0	0	0	0	0	0	0	0	0	0
	KO:K03647	protein involved in ribonucleotide reduction (nrdI)	0	0	1	1	0	0	0	0	1	0	0	0	0	0	0	0	0	0	1	1	0	1	2	0	1	1	0	0	0	0	0	0	0	0	0	0	0	0	0	0	0	0	0	0	0	0	0
Table S6 continued													Bacteroides							Bifidobacterium									Blautia			Butyrivibrio
Categories	Function ID	Name	Acidaminococcus fermentans pGA-4	Actinobacillus succinogenes 130Z	Actinomyces nasicola KPR-1	Actinomyces ruminicola KPR-7B	Allisonella histaminiformans DSM 15230	Alteromonas sp. SN2	Anaerovibrio lipolyticus LB2005	Anaerovibrio sp. RM50	Bacillus nealsonii AAU1_buffalo	Bacillus sp. MB2021	Bacteroides sp. AR20	Bacteroides sp. AR29	Bacteroides sp. Ga6A1	Bacteroides sp. Ga6A2	Bacteroides thetaiotaomicron KPPR-3	Basfia succiniciproducens DSM 22022	Basfia succiniciproducens KPR-2	Bifidobacterium adolescentis DSM 20087	Bifidobacterium boum DSM 20432	Bifidobacterium longum AGR2137	Bifidobacterium merycicum DSM 6492	Bifidobacterium pseudolongum AGR2145	Bifidobacterium pseudolongum globosum DSM 20092	Bifidobacterium ruminantium DSM 6489	Bifidobacterium sp. AGR2158	Bifidobacterium thermophilum DSM 20212	Blautia schinkii DSM 10518	Blautia sp. SF-50	Blautia wexlerae AGR2146	Butyrivibrio fibrisolvens AB2020	Butyrivibrio fibrisolvens FE2007	Butyrivibrio fibrisolvens MD2001	Butyrivibrio fibrisolvens ND3005	Butyrivibrio fibrisolvens WTE3004	Butyrivibrio fibrisolvens YRB2005	Butyrivibrio hungatei NK4A153	Butyrivibrio hungatei XBD2006	Butyrivibrio proteoclasticus B316	Butyrivibrio proteoclasticus FD2007	Butyrivibrio proteoclasticus P6B7	Butyrivibrio sp. AC2005	Butyrivibrio sp. AD3002	Butyrivibrio sp. AE2005	Butyrivibrio sp. AE2015	Butyrivibrio sp. AE2032	Butyrivibrio sp. AE3003	Butyrivibrio sp. AE3004
	KO:K03712	MarR family transcriptional regulator, multiple antibiotic resistance protein MarR (marR)	0	0	0	0	0	0	0	0	0	0	0	0	0	0	0	0	0	0	0	0	0	0	0	0	0	0	0	0	0	0	0	0	0	0	0	0	0	0	0	0	0	0	0	0	0	0	0
	KO:K03741	arsenate reductase [EC:1.20.4.1] (ARSC2, arsC)	0	0	0	0	0	0	0	0	0	1	1	0	0	0	0	0	0	0	0	0	1	0	0	0	0	0	0	1	0	0	0	0	0	0	0	0	0	0	0	0	0	0	0	0	0	0	0
	KO:K04047	starvation-inducible DNA-binding protein (dps)	0	1	0	1	1	1	0	0	1	1	1	1	0	0	1	1	1	0	0	1	0	1	1	0	1	0	0	0	0	0	0	0	0	0	0	0	0	0	0	0	0	0	0	0	0	0	0
	KO:K04874	potassium voltage-gated channel Shaker-related subfamily A member 1 (KCNA1)	0	0	0	0	0	0	0	0	0	0	0	0	0	0	0	0	0	0	0	0	0	0	0	0	0	0	0	0	0	0	0	0	0	0	0	0	0	0	0	0	0	0	0	0	0	0	0
	KO:K05299	formate dehydrogenase alpha subunit [EC:1.2.1.43] (fdhA1)	0	0	0	0	0	0	0	0	0	0	0	0	0	0	0	0	0	0	0	0	0	0	0	0	0	0	0	0	0	0	0	0	0	0	0	0	0	0	0	0	0	0	0	0	0	0	0
	KO:K05337	ferredoxin (fer)	1	0	0	0	0	0	0	0	1	1	0	0	0	0	0	0	0	0	0	0	0	0	0	0	0	0	0	0	0	0	0	0	0	0	0	0	0	0	0	0	0	0	0	0	0	0	1
	KO:K05362	UDP-N-acetylmuramoyl-L-alanyl-D-glutamate-L-lysine ligase [EC:6.3.2.7] (E6.3.2.7, murE)	0	0	0	0	0	0	0	0	0	0	0	0	0	0	0	0	0	0	0	0	0	0	0	0	0	0	0	0	0	0	0	0	0	0	0	0	0	0	0	0	0	0	0	0	0	0	0
	KO:K05522	endonuclease VIII [EC:3.2.2.- 4.2.99.18] (nei)	0	0	1	0	0	0	0	0	0	0	0	0	0	0	0	0	0	0	0	0	0	0	0	0	0	0	0	0	0	0	0	0	0	0	0	0	0	0	0	0	0	0	0	0	0	0	0
	KO:K05556	ketoreductase RED1 [EC:1.1.1.-] (actVI1, RED1)	0	0	0	0	0	0	0	0	0	0	0	0	0	0	0	0	0	0	0	0	0	0	0	0	0	0	0	0	0	0	0	0	0	0	0	0	0	0	0	0	0	0	0	0	0	0	0
	KO:K05820	MFS transporter, PPP family, 3-phenylpropionic acid transporter (hcaT)	0	1	0	0	0	1	0	0	0	0	0	0	0	0	0	1	1	0	0	0	0	0	0	0	0	0	0	0	0	0	0	0	0	0	0	0	0	0	0	0	0	0	0	0	0	0	0
	KO:K05823	N-acetyldiaminopimelate deacetylase [EC:3.5.1.47] (E3.5.1.47)	0	0	0	0	0	0	0	0	1	1	0	0	0	0	0	0	0	0	0	0	0	0	0	0	0	0	0	0	0	0	0	0	0	0	0	0	0	0	0	0	0	0	0	0	0	0	0
	KO:K05830	acetylornithine/LysW-gamma-L-lysine aminotransferase [EC:2.6.1.11 2.6.1.-] (lysJ)	0	0	0	0	0	0	0	0	0	0	0	0	0	0	0	0	0	0	0	0	0	0	0	0	0	0	0	0	0	0	0	0	0	0	0	0	0	0	0	0	0	0	0	0	0	0	0
	KO:K05845	osmoprotectant transport system substrate-binding protein (opuC)	0	0	1	1	0	0	0	0	0	0	0	0	0	0	0	0	0	0	0	0	0	0	0	0	0	0	1	0	0	0	0	0	0	0	0	0	0	0	0	0	0	0	0	0	0	0	0
	KO:K05847	osmoprotectant transport system ATP-binding protein (opuA)	0	0	1	1	0	0	0	0	2	1	0	0	0	0	0	0	0	0	0	0	0	0	0	0	0	0	1	0	0	0	0	0	0	0	0	0	0	0	0	0	0	0	0	0	0	0	0
	KO:K05894	12-oxophytodienoic acid reductase [EC:1.3.1.42] (E1.3.1.42)	0	0	0	0	0	0	0	0	0	0	0	0	0	0	0	0	0	0	0	0	0	0	0	0	0	0	0	0	0	0	0	0	0	0	0	0	0	0	0	0	0	0	0	0	0	0	0
	KO:K05915	E1.13.-.-	0	0	0	0	0	0	0	0	0	0	0	0	0	0	0	0	0	0	0	0	0	0	0	0	0	0	0	0	0	0	0	0	0	0	0	0	0	0	0	0	0	0	0	0	0	0	0
	KO:K06199	CrcB protein (crcB)	2	1	2	0	1	1	0	0	0	2	1	1	1	1	1	1	1	4	4	4	4	2	2	4	4	4	1	0	1	1	1	1	1	2	1	1	1	1	2	2	1	1	1	3	1	1	2
	KO:K06286	septation ring formation regulator (ezrA)	0	0	0	0	0	0	0	0	1	1	0	0	0	0	0	0	0	0	0	0	0	0	0	0	0	0	0	0	0	0	0	0	0	0	0	0	0	0	0	0	0	0	0	0	0	0	0
	KO:K06929	K06929	0	0	0	0	0	0	0	0	0	0	0	0	0	0	0	0	0	0	0	0	0	0	0	0	0	0	0	0	0	0	0	0	0	0	0	0	0	0	0	0	0	0	0	0	0	0	0
	KO:K06956	K06956	0	0	0	0	0	0	0	0	1	1	0	0	0	0	0	0	0	0	0	0	0	0	0	0	0	0	0	0	0	0	0	0	0	0	0	0	0	0	1	1	0	0	0	0	0	0	0
	KO:K07249	retinal dehydrogenase [EC:1.2.1.36] (E1.2.1.36)	0	0	0	0	0	0	0	0	0	0	0	0	0	0	0	0	0	0	0	0	0	0	0	0	0	0	0	0	0	0	0	0	0	0	0	0	0	0	0	0	0	0	0	0	0	0	0
	KO:K07283	putative salt-induced outer membrane protein (ydiY)	0	0	0	0	0	0	0	0	0	0	0	0	0	0	0	0	0	0	0	0	0	0	0	0	0	0	0	0	0	0	0	0	0	0	0	0	0	0	0	0	0	0	0	0	0	0	0
	KO:K07396	putative protein-disulfide isomerase (K07396)	0	0	0	0	0	1	0	0	0	0	0	0	0	0	0	0	0	0	0	0	0	0	0	0	0	0	0	0	0	0	0	0	0	0	0	0	0	0	0	0	0	0	0	0	0	0	0
	KO:K07483	transposase (K07483)	0	0	3	0	0	2	3	0	0	1	0	0	0	0	0	5	3	0	0	0	0	0	0	0	0	0	0	2	0	0	0	0	0	0	0	0	3	0	0	2	0	0	1	0	0	1	0
	KO:K07496	putative transposase (K07496)	0	0	0	0	0	0	0	0	0	0	0	0	0	0	0	0	0	0	1	1	0	0	2	0	3	0	1	1	0	1	1	0	1	1	1	0	0	4	0	2	0	1	0	1	5	0	0
	KO:K07497	putative transposase (K07497)	0	1	0	0	0	0	0	1	2	3	0	0	0	0	0	0	0	0	0	0	0	0	0	0	0	0	0	0	0	0	0	0	0	0	0	0	0	0	0	0	0	0	0	0	0	0	0
	KO:K07542	phosphatidylinositol glycan, class V [EC:2.4.1.-] (PIGV)	0	0	0	0	0	0	0	0	0	0	0	0	0	0	0	0	0	0	0	0	0	0	0	0	0	0	0	0	0	0	0	0	0	0	0	0	0	0	0	0	0	0	0	0	0	0	0
	KO:K07570	general stress protein 13 (GSP13)	0	0	0	0	0	0	0	0	1	1	0	0	0	0	0	0	0	0	0	0	0	0	0	0	0	0	0	0	0	0	0	0	0	0	0	0	0	0	0	0	0	0	0	0	0	0	0
	KO:K07757	sugar-phosphatase [EC:3.1.3.23] (E3.1.3.23)	0	0	0	0	0	0	0	0	0	0	0	0	0	0	0	0	0	0	0	0	0	0	0	0	0	0	0	0	0	0	0	0	0	0	0	0	0	0	0	0	0	0	0	0	0	0	0
	KO:K07770	two-component system, OmpR family, response regulator CssR (cssR)	0	0	0	0	0	0	0	0	0	0	0	0	0	0	0	0	0	0	0	0	0	0	0	0	0	0	0	0	0	0	0	0	0	0	0	0	0	0	0	0	0	0	0	0	0	0	0
	KO:K07796	Cu(I)/Ag(I) efflux system outer membrane protein CusC/SilC (cusC, silC)	0	0	0	0	0	0	0	0	0	0	0	0	0	0	0	0	0	0	0	0	0	0	0	0	0	0	0	0	0	0	0	0	0	0	0	0	0	0	0	0	0	0	0	0	0	0	0
	KO:K08153	MFS transporter, DHA1 family, multidrug resistance protein (blt, norA)	0	0	0	0	0	0	0	0	1	0	0	0	0	0	0	0	0	0	0	0	0	0	0	0	0	0	0	0	0	0	0	0	0	0	0	0	0	0	0	0	0	0	0	0	0	0	0
	KO:K08159	MFS transporter, DHA1 family, L-arabinose/isopropyl-beta-D-thiogalactopyranoside export protein (sotB)	0	0	0	0	0	0	0	0	0	0	0	0	0	0	0	1	1	0	0	0	0	0	0	0	0	0	0	0	0	0	0	0	0	0	0	0	0	0	0	0	0	0	0	0	0	0	0
	KO:K08605	coccolysin [EC:3.4.24.30] (E3.4.24.30)	0	0	0	0	0	0	0	0	0	0	0	0	0	0	0	0	0	0	0	0	0	0	0	0	0	0	0	0	0	0	0	0	0	0	0	0	0	0	0	0	0	0	0	0	0	0	0
	KO:K08635	membrane metallo-endopeptidase-like 1 (MMEL1)	0	0	0	0	0	0	0	0	0	0	0	0	0	0	0	0	0	0	0	0	0	0	0	0	0	0	0	0	0	0	0	0	0	0	0	0	0	0	0	0	0	0	0	0	0	0	0
	KO:K08636	phosphate-regulating neutral endopeptidase [EC:3.4.24.-] (PHEX)	0	0	0	0	0	0	0	0	0	0	0	0	0	0	0	0	0	0	0	0	0	0	0	0	0	0	0	0	0	0	0	0	0	0	0	0	0	0	0	0	0	0	0	0	0	0	0
	KO:K08641	D-alanyl-D-alanine dipeptidase [EC:3.4.13.22] (vanX)	1	0	0	0	0	0	1	1	0	0	1	1	2	2	1	0	0	0	0	0	0	0	0	0	0	0	1	0	0	1	0	1	0	0	0	0	0	1	1	0	0	0	0	0	0	0	0
	KO:K09155	hypothetical protein (K09155)	0	0	0	0	1	0	0	0	0	0	0	0	0	0	0	0	0	0	0	0	0	0	0	0	0	0	0	0	0	0	0	0	0	0	0	0	0	0	0	0	0	0	0	0	0	0	1
	KO:K09610	endothelin-converting enzyme-like 1 [EC:3.4.24.-] (ECEL1)	0	0	0	0	0	0	0	0	0	0	0	0	0	0	0	0	0	0	0	0	0	0	0	0	0	0	0	0	0	0	0	0	0	0	0	0	0	0	0	0	0	0	0	0	0	0	0
	KO:K09693	teichoic acid transport system ATP-binding protein [EC:3.6.3.40] (tagH)	0	0	0	0	0	0	0	0	1	1	0	0	0	0	0	0	0	0	0	0	0	0	0	0	0	0	0	0	0	0	0	0	0	0	0	0	0	0	0	0	0	0	0	0	0	0	0
	KO:K09711	hypothetical protein (K09711)	0	0	0	0	0	0	0	0	0	0	0	0	0	0	0	0	0	0	0	0	0	0	0	0	0	0	0	0	0	0	0	0	0	0	0	0	0	0	0	0	0	0	0	0	0	0	0
	KO:K09716	hypothetical protein (K09716)	0	0	0	0	0	0	0	0	0	0	0	0	0	0	0	0	0	0	0	0	0	0	0	0	0	0	0	0	0	0	0	0	0	0	0	0	0	0	0	0	0	0	0	0	0	0	0
	KO:K09744	hypothetical protein (K09744)	0	0	0	0	0	0	0	0	0	0	0	0	0	0	0	0	0	0	0	0	0	0	0	0	0	0	0	0	0	0	0	0	0	0	0	0	0	0	0	0	0	0	0	0	0	0	0
	KO:K09813	hemin transport system permease protein (hrtB)	0	0	0	0	0	0	0	0	0	0	0	0	0	0	0	0	0	0	0	0	0	0	0	0	0	0	0	0	0	0	0	0	0	0	0	0	0	0	0	0	0	0	0	0	0	0	0
	KO:K09825	Fur family transcriptional regulator, peroxide stress response regulator (perR)	2	0	0	0	0	0	1	1	2	2	0	1	0	0	0	0	0	0	0	0	0	0	0	0	0	0	1	1	1	0	0	0	0	0	0	0	0	0	0	0	0	0	0	0	0	0	0
	KO:K09963	hypothetical protein (K09963)	1	0	0	0	0	0	1	1	0	0	0	0	0	0	0	0	0	0	0	0	0	0	0	0	0	0	0	0	0	1	0	1	0	1	1	0	0	0	0	0	0	0	0	0	0	0	0
	KO:K09972	general L-amino acid transport system ATP-binding protein [EC:3.6.3.-] (aapP, bztD)	0	0	0	0	0	0	0	0	1	1	0	0	0	0	0	0	0	0	0	0	0	0	0	0	0	0	0	0	0	0	0	0	0	0	0	0	0	0	0	0	0	0	0	0	0	0	0
	KO:K09996	arginine transport system substrate-binding protein (artJ)	0	0	0	0	0	0	0	0	0	0	0	0	0	0	0	0	0	0	0	0	0	0	0	0	0	0	0	0	0	0	0	0	0	0	0	0	0	0	0	0	0	0	0	0	0	0	0
	KO:K10060	C-type lectin domain family 4 member F (CLEC4F, CLECSF13)	0	0	0	0	0	0	0	0	0	0	0	0	0	0	0	0	0	0	0	0	0	0	0	0	0	0	0	0	0	0	0	0	0	0	0	0	0	0	0	0	0	0	0	0	0	0	0
	KO:K10120	fructooligosaccharide transport system substrate-binding protein (K10120, msmE)	0	0	0	0	0	0	0	0	0	0	0	0	0	0	0	0	0	0	0	0	0	0	0	0	0	0	2	0	0	0	0	0	0	0	0	0	0	0	0	0	0	0	0	0	0	0	0
	KO:K10121	fructooligosaccharide transport system permease protein (K10121, msmF)	0	0	0	0	0	0	0	0	0	0	0	0	0	0	0	0	0	0	0	0	0	0	0	0	0	0	2	0	0	0	0	0	0	0	0	0	0	0	0	0	0	0	0	0	0	0	0
	KO:K10122	fructooligosaccharide transport system permease protein (K10122, msmG)	0	0	0	0	0	0	0	0	0	0	0	0	0	0	0	0	0	0	0	0	0	0	0	0	0	0	2	0	0	0	0	0	0	0	0	0	0	0	0	0	0	0	0	0	0	0	0
	KO:K10254	oleate hydratase [EC:4.2.1.53] (ohyA, sph)	0	0	0	0	0	0	0	0	0	0	0	0	0	0	0	0	0	1	1	1	1	1	1	1	1	1	2	1	1	1	0	0	0	0	0	0	0	0	0	0	0	0	0	0	0	0	0
	KO:K10639	E3 ubiquitin-protein ligase CCNP1IP1 [EC:6.3.2.19] (CCNB1IP1, HEI10)	0	0	0	0	0	0	0	0	0	0	0	0	0	0	0	0	0	0	0	0	0	0	0	0	0	0	0	0	0	0	0	0	0	0	0	0	0	0	0	0	0	0	0	0	0	0	0
	KO:K10815	hydrogen cyanide synthase HcnB [EC:1.4.99.5] (hcnB)	0	0	0	0	0	0	0	0	0	0	0	0	0	0	0	0	0	0	0	0	0	0	0	0	0	0	0	0	0	0	0	0	0	0	0	0	0	0	0	0	0	0	0	0	0	0	0
	KO:K11382	MFS transporter, OPA family, phosphoglycerate transporter protein (pgtP)	0	0	0	0	0	0	0	0	0	0	0	0	0	0	0	0	0	0	0	0	0	0	0	0	0	0	0	0	0	0	0	0	0	0	0	0	0	0	0	0	0	0	0	0	0	0	0
	KO:K11630	two-component system, OmpR family, bacitracin resistance response regulator BceR (bceR)	0	0	0	0	0	0	0	0	0	1	0	0	0	0	0	0	0	0	0	0	0	0	0	0	0	0	0	0	0	0	0	0	0	0	0	0	0	0	0	0	0	0	0	0	0	0	0
	KO:K11633	two-component system, OmpR family, sensor histidine kinase YxdK [EC:2.7.13.3] (yxdK)	0	0	0	0	0	0	0	0	0	0	0	0	0	0	0	0	0	0	0	0	0	0	0	0	0	0	0	0	0	0	0	0	0	0	0	0	0	0	0	0	0	0	0	0	0	0	0
	KO:K11892	type VI secretion system protein ImpK (impK, ompA, vasF, dotU)	0	0	0	0	0	0	0	0	0	0	0	0	0	0	0	0	0	0	0	0	0	0	0	0	0	0	0	0	0	0	0	0	0	0	0	0	0	0	0	0	0	0	0	0	0	0	0
	KO:K11900	type VI secretion system protein ImpC (impC)	0	0	0	0	0	0	0	0	0	0	0	0	0	0	0	0	0	0	0	0	0	0	0	0	0	0	0	0	0	0	0	0	0	0	0	0	0	0	0	0	0	0	0	0	0	0	0
	KO:K12204	defect in organelle trafficking protein DotC (dotC, traI)	0	0	0	0	0	0	0	0	0	0	0	0	0	0	0	0	0	0	0	0	0	0	0	0	0	0	0	0	0	0	0	0	0	0	0	0	0	0	0	0	0	0	0	0	0	0	0
	KO:K12206	intracellular multiplication protein IcmB (icmB, dotO)	0	0	0	0	0	0	0	0	0	0	0	0	0	0	0	0	0	0	0	0	0	0	0	0	0	0	0	0	0	0	0	0	0	0	0	0	0	0	0	0	0	0	0	0	0	0	0
	KO:K12217	intracellular multiplication protein IcmO (icmO, trbC, dotL)	0	0	0	0	0	0	0	0	0	0	0	0	0	0	0	0	0	0	0	0	0	0	0	0	0	0	0	0	0	0	0	0	0	0	0	0	0	0	0	0	0	0	0	0	0	0	0
	KO:K12221	intracellular multiplication protein IcmS (icmS)	0	0	0	0	0	0	0	0	0	0	0	0	0	0	0	0	0	0	0	0	0	0	0	0	0	0	0	0	0	0	0	0	0	0	0	0	0	0	0	0	0	0	0	0	0	0	0
	KO:K12268	accessory secretory protein Asp1 (asp1)	0	0	0	0	0	0	0	0	0	0	0	0	0	0	0	0	0	0	0	0	0	0	0	0	0	0	0	0	0	0	0	0	0	0	0	0	0	0	0	0	0	0	0	0	0	0	0
	KO:K12269	accessory secretory protein Asp2 (asp2)	0	0	0	0	0	0	0	0	0	0	0	0	0	0	0	0	0	0	0	0	0	0	0	0	0	0	0	0	0	0	0	0	0	0	0	0	0	0	0	0	0	0	0	0	0	0	0
	KO:K12270	accessory secretory protein Asp3 (asp3)	0	0	0	0	0	0	0	0	0	0	0	0	0	0	0	0	0	0	0	0	0	0	0	0	0	0	0	0	0	0	0	0	0	0	0	0	0	0	0	0	0	0	0	0	0	0	0
	KO:K12301	MFS transporter, ACS family, solute carrier family 17 (sodium-dependent inorganic phosphate cotransporter), member 5 (SLC17A5)	0	0	0	0	0	0	0	0	0	0	0	0	0	0	0	0	0	0	0	0	0	0	0	0	0	0	0	0	0	0	0	0	0	0	0	0	0	0	0	0	0	0	0	0	0	0	0
	KO:K12434	polyketide synthase 7 (pks7)	0	0	0	0	0	0	0	0	0	0	0	0	0	0	0	0	0	0	0	0	0	0	0	0	0	0	0	0	0	0	0	0	0	0	0	0	0	0	0	0	0	0	0	0	0	0	0
	KO:K12448	UDP-arabinose 4-epimerase [EC:5.1.3.5] (UXE)	0	0	0	0	0	0	0	0	0	0	0	0	0	0	0	0	0	0	0	0	0	0	0	0	0	0	0	0	0	0	0	0	0	0	0	0	0	0	0	0	0	0	0	0	0	0	0
	KO:K12556	penicillin-binding protein 2X [EC:2.3.2.-] (pbp2X)	0	0	0	0	0	0	0	0	0	0	0	0	0	0	0	0	0	0	0	0	0	0	0	0	0	0	0	0	0	0	0	0	0	0	0	0	0	0	0	0	0	0	0	0	0	0	0
	KO:K13021	MFS transporter, ACS family, tartrate transporter (ttuB)	0	0	0	0	0	0	0	0	0	0	0	0	0	0	0	0	0	0	0	0	0	0	0	0	0	0	0	0	0	0	0	0	0	0	0	0	0	0	0	0	0	0	0	0	0	0	0
	KO:K13085	phosphatidylinositol-4,5-bisphosphate 4-phosphatase [EC:3.1.3.78] (ipgD, sopB)	0	0	0	0	0	0	0	0	0	0	0	0	0	0	0	0	0	0	0	0	0	0	0	0	0	0	0	0	0	0	0	0	0	0	0	0	0	0	0	0	0	0	0	0	0	0	0
	KO:K13403	methylenetetrahydrofolate dehydrogenase(NAD+) / 5,10-methenyltetrahydrofolate cyclohydrolase [EC:1.5.1.15 3.5.4.9] (MTHFD2)	0	0	0	0	0	0	0	0	0	0	0	0	0	0	0	0	0	0	0	0	0	0	0	0	0	0	0	0	0	0	0	0	0	0	0	0	0	0	0	0	0	0	0	0	0	0	0
	KO:K13600	chlorophyllide a oxygenase [EC:1.14.13.122] (CAO)	0	0	0	0	0	0	0	0	0	0	0	0	0	0	0	0	0	0	0	0	0	0	0	0	0	0	0	0	0	0	0	0	0	0	0	0	0	0	0	0	0	0	0	0	0	0	0
	KO:K13639	MerR family transcriptional regulator, redox-sensitive transcriptional activator SoxR (soxR)	0	0	0	0	0	1	0	0	0	0	0	0	0	0	0	0	0	0	0	0	0	0	0	0	0	0	0	0	0	0	0	0	0	0	0	0	0	0	0	0	0	0	0	0	0	0	0
	KO:K13670	putative glycosyltransferase [EC:2.4.-.-] (pimF)	0	0	0	0	0	0	0	0	0	0	0	0	0	0	0	0	0	0	0	0	0	0	0	0	0	0	0	0	0	0	0	0	0	0	0	0	0	0	0	0	0	0	0	0	0	0	0
	KO:K13727	phenolic acid decarboxylase [EC:4.1.1.-] (pdc)	0	0	0	0	0	0	0	0	0	0	0	0	0	0	0	0	0	0	0	0	0	0	0	0	0	0	0	0	0	0	0	0	0	0	0	0	0	0	0	0	0	0	0	0	0	0	0
	KO:K13732	fibronectin-binding protein A (fnbA)	0	0	0	0	0	0	0	0	0	0	0	0	0	0	0	0	0	0	0	0	0	0	0	0	0	0	0	0	0	0	0	0	0	0	0	0	0	0	0	0	0	0	0	0	0	0	0
	KO:K13770	TetR/AcrR family transcriptional regulator, fatty acid metabolism regulator protein (ysiA, fadR)	0	0	0	0	0	0	0	0	0	0	0	0	0	0	0	0	0	0	0	0	0	0	0	0	0	0	0	0	0	0	0	0	0	0	0	0	0	0	0	0	0	0	0	0	0	0	0
	KO:K13893	microcin C transport system substrate-binding protein (yejA)	0	0	0	0	0	0	0	0	0	0	0	0	0	0	0	0	0	0	0	0	0	0	0	0	0	0	0	0	0	0	0	0	0	0	0	0	0	0	0	0	0	0	0	0	0	0	0
	KO:K14155	cystathione beta-lyase [EC:4.4.1.8] (patB, malY)	1	0	1	2	0	2	2	2	1	1	2	2	2	2	2	0	0	2	1	2	2	1	1	1	2	1	4	1	0	1	1	1	1	1	1	1	1	0	0	1	2	1	1	2	1	1	1
	KO:K14275	D-xylonate dehydratase (xad)	0	0	0	0	0	0	0	0	0	0	0	0	0	0	0	0	0	0	0	0	0	0	0	0	0	0	0	0	0	0	0	0	0	0	0	0	0	0	0	0	0	0	0	0	0	0	0
	KO:K14286	ethanolamine-phosphate phospho-lyase [EC:4.2.3.2] (AGXT2L1, ETNPPL)	0	0	0	0	0	0	0	0	0	0	0	0	0	0	0	0	0	0	0	0	0	0	0	0	0	0	0	0	0	0	0	0	0	0	0	0	0	0	0	0	0	0	0	0	0	0	0
	KO:K14309	nuclear pore complex protein Nup93 (NUP93)	0	0	0	0	0	0	0	0	0	0	0	0	0	0	0	0	0	0	0	0	0	0	0	0	0	0	0	0	0	0	0	0	0	0	0	0	0	0	0	0	0	0	0	0	0	0	0
	KO:K14324	histone deacetylase complex subunit SAP18 (SAP18)	0	0	0	0	0	0	0	0	0	0	0	0	0	0	0	0	0	0	0	0	0	0	0	0	0	0	0	0	0	0	0	0	0	0	0	0	0	0	0	0	0	0	0	0	0	0	0
	KO:K14333	2,3-dihydroxybenzoate decarboxylase [EC:4.1.1.46] (DHBD)	0	0	0	0	0	0	0	0	0	0	0	0	0	0	0	0	0	0	0	0	0	0	0	0	0	0	0	0	0	0	0	0	0	0	0	0	0	0	0	0	0	0	0	0	0	0	0
	KO:K14414	transcriptional regulatory protein RtcR (rtcR)	0	0	0	0	0	0	0	0	0	0	0	0	0	0	0	0	0	0	0	0	0	0	0	0	0	0	0	0	0	0	0	0	0	0	0	0	0	0	0	0	0	0	0	0	0	0	0
	KO:K14426	solute carrier family 12 (sodium/chloride transporter), member 3 (SLC12A3, TSC)	0	0	0	0	0	0	0	0	0	0	0	0	0	0	0	0	0	0	0	0	0	0	0	0	0	0	0	0	0	0	0	0	0	0	0	0	0	0	0	0	0	0	0	0	0	0	0
	KO:K14429	solute carrier family 12 (potassium/chloride transporters), member 9 (SLC12A9, CCC6)	0	0	0	0	0	0	0	0	0	0	0	0	0	0	0	0	0	0	0	0	0	0	0	0	0	0	0	0	0	0	0	0	0	0	0	0	0	0	0	0	0	0	0	0	0	0	0
	KO:K15016	enoyl-CoA hydratase / 3-hydroxyacyl-CoA dehydrogenase [EC:4.2.1.17 1.1.1.35] (K15016)	0	0	0	0	0	0	0	0	0	0	0	0	0	0	0	0	0	0	0	0	0	0	0	0	0	0	0	0	0	0	0	0	0	0	0	0	0	0	0	0	0	0	0	0	0	0	0
	KO:K15054	(S)-mandelate dehydrogenase [EC:1.1.99.31] (mdlB)	0	0	0	0	0	0	0	0	0	0	0	0	0	0	0	0	0	0	0	0	0	0	0	0	0	0	0	0	0	0	0	0	0	0	0	0	0	0	0	0	0	0	0	0	0	0	0
Table S6 continued
						Enterococcus							Eubacterium						Fibrobacter				Kandleria				Lachnobacterium					Lachnospiraceae
Categories	Function ID	Name	Dorea longicatena AGR2136	Dorea sp. AGR2135	Enterobacter sp. KPR-6	Enterococcus	Enterococcus faecalis VTM1R91	Enterococcus gallinarum SKF1	Enterococcus mundtii C2	Enterococcus sp. KPPR-6	Erysipelotrichaceae bacterium NK3D112	Escherichia coli PA-3	Eubacterium cellulosolvens 6	Eubacterium cellulosolvens LD2006	Eubacterium oxidoreducens DSM 3217	Eubacterium ruminatium HUN269	Eubacterium sp. AB3007	Eubacterium xylanophilum ATCC 35991	Fibrobacter succinogenes elongatus HM2	Fibrobacter succinogenes S85	Fibrobacter succinogenes S85	Fusobacterium necrophorum HUN048	Kandleria vitulina DSM 20405	Kandleria vitulina MC3001	Kandleria vitulina S3b	Kandleria vitulina WCE2011	Lachnobacterium bovis AE2004	Lachnobacterium bovis C6A12	Lachnobacterium bovis DSM 14045	Lachnobacterium bovis NK4B19	Lachnobacterium bovis S1b	Lachnospira multipara ATCC 19207	Lachnospira multipara LB2003	Lachnospira multipara MC2003	Lachnospiraceae bacterium A10	Lachnospiraceae bacterium AB2028	Lachnospiraceae bacterium AC2012	Lachnospiraceae bacterium AC2014	Lachnospiraceae bacterium AC2028	Lachnospiraceae bacterium AC2029	Lachnospiraceae bacterium AC2031	Lachnospiraceae bacterium AC3007	Lachnospiraceae bacterium AD3010	Lachnospiraceae bacterium C10	Lachnospiraceae bacterium C6A11	Lachnospiraceae bacterium C7	Lachnospiraceae bacterium FD2005	Lachnospiraceae bacterium FE2018	Lachnospiraceae bacterium G11
Galactose metabolism	KO:K00917	tagatose 6-phosphate kinase [EC:2.7.1.144] (lacC)	1	0	0	1	1	0	1	4	1	0	1	1	0	0	0	0	0	0	0	0	0	0	0	0	0	0	0	0	0	0	0	0	0	0	0	0	0	0	0	0	0	0	0	0	0	0	0
	KO:K01220	6-phospho-beta-galactosidase [EC:3.2.1.85] (E3.2.1.85, lacG)	0	0	0	0	0	0	1	0	1	0	0	0	0	0	0	0	0	0	0	0	1	0	0	0	0	0	0	0	0	0	0	0	0	0	0	0	0	0	0	0	0	0	0	0	0	0	0
Lactate	KO:K00016	L-lactate dehydrogenase [EC:1.1.1.27] (LDH, ldh)	1	0	1	2	2	5	2	2	0	0	0	0	0	1	1	0	0	0	0	1	1	1	1	1	0	0	0	0	0	1	2	2	0	0	0	0	1	1	0	0	0	1	1	0	0	0	0
PTS systems	KO:K02744	PTS system, N-acetylgalactosamine-specific IIA component [EC:2.7.1.69] (PTS-Aga-EIIA, agaF)	0	0	1	1	2	0	0	0	2	1	0	0	0	0	0	0	0	0	0	0	1	1	1	1	0	0	0	0	0	0	0	0	0	0	0	0	0	0	0	0	0	1	0	0	0	0	0
	KO:K02745	PTS system, N-acetylgalactosamine-specific IIB component [EC:2.7.1.69] (PTS-Aga-EIIB, agaV)	0	0	0	0	1	0	0	0	0	1	0	0	0	0	0	0	0	0	0	0	0	0	0	0	0	0	0	0	0	0	0	0	0	0	0	0	0	0	0	0	0	0	0	0	0	0	0
	KO:K02746	PTS system, N-acetylgalactosamine-specific IIC component (PTS-Aga-EIIC, agaW)	0	0	0	0	1	0	0	0	0	1	0	0	0	0	0	0	0	0	0	0	0	0	0	0	0	0	0	0	0	0	0	0	0	0	0	0	0	0	0	0	0	0	0	0	0	0	0
	KO:K02747	PTS system, N-acetylgalactosamine-specific IID component (PTS-Aga-EIID, agaE)	0	0	0	0	1	0	0	0	1	1	0	0	0	0	0	0	0	0	0	0	0	0	0	0	0	0	0	0	0	0	0	0	0	0	0	0	0	0	0	0	0	0	0	0	0	0	0
	KO:K02759	PTS system, cellobiose-specific IIA component [EC:2.7.1.69] (PTS-Cel-EIIA, celC)	0	0	3	1	1	6	3	7	2	2	0	1	0	0	0	0	0	0	0	0	1	1	1	1	0	0	0	0	0	0	0	0	0	0	0	0	0	0	0	0	0	0	0	0	0	0	1
	KO:K02760	PTS system, cellobiose-specific IIB component [EC:2.7.1.69] (PTS-Cel-EIIB, celA)	0	0	3	5	5	6	6	7	9	2	0	1	0	0	0	0	0	0	0	0	5	5	4	5	0	0	0	0	0	0	0	0	0	0	0	0	0	0	0	0	0	0	0	0	0	0	1
	KO:K02761	PTS system, cellobiose-specific IIC component (PTS-Cel-EIIC, celB)	0	0	6	8	8	17	13	13	8	2	0	1	0	0	0	0	0	0	0	0	2	1	1	1	0	0	0	0	0	0	0	0	0	0	0	0	0	0	0	0	0	0	0	0	0	0	1
	KO:K02769	PTS system, fructose-specific IIB component [EC:2.7.1.69] (PTS-Fru-EIIB, fruA)	0	0	1	1	1	1	4	4	0	0	0	0	0	0	0	0	0	0	0	0	0	0	0	0	0	0	0	0	0	0	0	0	0	0	0	0	0	0	0	0	0	0	0	0	0	0	0
	KO:K02770	PTS system, fructose-specific IIC component (PTS-Fru-EIIC, fruA)	1	0	3	3	2	3	5	7	0	1	0	0	0	0	1	0	1	1	1	1	1	1	1	1	1	1	1	1	1	1	1	1	1	0	1	1	0	1	1	0	0	1	0	1	1	1	0
	KO:K02777	PTS system, glucose-specific IIA component [EC:2.7.1.69] (PTS-Glc-EIIA, crr)	0	0	1	2	1	0	0	3	1	1	1	1	0	0	0	0	0	0	0	1	1	0	0	0	0	0	0	0	0	0	0	0	0	0	0	0	0	0	0	0	0	0	0	0	0	0	0
	KO:K02778	PTS system, glucose-specific IIB component [EC:2.7.1.69] (PTS-Glc-EIIB, ptsG)	0	0	0	0	0	0	0	0	0	0	0	0	0	0	0	0	0	0	0	0	0	0	0	0	0	0	0	0	0	0	0	0	0	0	0	0	0	0	0	0	0	0	0	0	0	0	0
	KO:K02786	PTS system, lactose-specific IIA component [EC:2.7.1.69] (PTS-Lac-EIIA, lacF)	0	0	0	0	0	0	1	0	1	0	0	0	0	0	0	0	0	0	0	0	1	0	0	0	0	0	0	0	0	0	0	0	0	0	0	0	0	0	0	0	0	0	0	0	0	0	0
	KO:K02787	PTS system, lactose-specific IIB component [EC:2.7.1.69] (PTS-Lac-EIIB, lacE)	0	0	0	0	0	0	0	0	0	0	0	0	0	0	0	0	0	0	0	0	0	0	0	0	0	0	0	0	0	0	0	0	0	0	0	0	0	0	0	0	0	0	0	0	0	0	0
	KO:K02815	PTS system, sorbose-specific IID component (PTS-Sor-EIID, sorM)	0	0	0	0	0	0	0	1	0	0	0	0	0	0	0	0	0	0	0	0	0	0	0	0	0	0	0	0	0	0	0	0	0	0	0	0	0	0	0	0	0	0	0	0	0	0	0
	KO:K11202	PTS system, fructose-specific IIB-like component [EC:2.7.1.69] (PTS-Fru2-EIIB)	0	0	3	0	0	0	0	1	0	3	0	0	0	0	0	0	0	0	0	0	0	0	0	0	0	0	0	0	0	0	0	0	0	0	0	0	0	0	0	0	0	0	0	0	0	0	0
Bacterial Secretion Systems	KO:K02674	type IV pilus assembly protein PilY1 (pilY1)	0	0	0	0	0	0	0	0	0	0	0	0	0	0	0	0	0	0	0	0	0	0	0	0	0	0	0	0	0	0	0	0	0	0	0	0	0	0	0	0	0	0	0	0	0	0	0
	KO:K03219	type III secretion protein SctC (yscC)	0	0	0	0	0	0	0	0	0	0	0	0	0	0	0	0	0	0	0	0	0	0	0	0	0	0	0	0	0	0	0	0	0	0	0	0	0	0	0	0	0	0	0	0	0	0	0
	KO:K03222	type III secretion protein SctJ (yscJ)	0	0	0	0	0	0	0	0	0	0	0	0	0	0	0	0	0	0	0	0	0	0	0	0	0	0	0	0	0	0	0	0	0	0	0	0	0	0	0	0	0	0	0	0	0	0	0
	KO:K03223	type III secretion protein SctL (yscL)	0	0	0	0	0	0	0	0	0	0	0	0	0	0	0	0	0	0	0	0	0	0	0	0	0	0	0	0	0	0	0	0	0	0	0	0	0	0	0	0	0	0	0	0	0	0	0
	KO:K03224	ATP synthase in type III secretion protein SctN [EC:3.6.3.14] (yscN)	0	0	0	0	0	0	0	0	0	0	0	0	0	0	0	0	0	0	0	0	0	0	0	0	0	0	0	0	0	0	0	0	0	0	0	0	0	0	0	0	0	0	0	0	0	0	0
	KO:K03226	type III secretion protein SctR (yscR)	0	0	0	0	0	0	0	0	0	0	0	0	0	0	0	0	0	0	0	0	0	0	0	0	0	0	0	0	0	0	0	0	0	0	0	0	0	0	0	0	0	0	0	0	0	0	0
	KO:K03227	type III secretion protein SctS (yscS)	0	0	0	0	0	0	0	0	0	1	0	0	0	0	0	0	0	0	0	0	0	0	0	0	0	0	0	0	0	0	0	0	0	0	0	0	0	0	0	0	0	0	0	0	0	0	0
	KO:K03228	type III secretion protein SctT (yscT)	0	0	0	0	0	0	0	0	0	1	0	0	0	0	0	0	0	0	0	0	0	0	0	0	0	0	0	0	0	0	0	0	0	0	0	0	0	0	0	0	0	0	0	0	0	0	0
	KO:K03229	type III secretion protein SctU (yscU)	0	0	0	0	0	0	0	0	0	2	0	0	0	0	0	0	0	0	0	0	0	0	0	0	0	0	0	0	0	0	0	0	0	0	0	0	0	0	0	0	0	0	0	0	0	0	0
	KO:K03230	type III secretion protein SctV (yscV)	0	0	0	0	0	0	0	0	0	0	0	0	0	0	0	0	0	0	0	0	0	0	0	0	0	0	0	0	0	0	0	0	0	0	0	0	0	0	0	0	0	0	0	0	0	0	0
	KO:K04058	type III secretion protein SctW (yscW)	0	0	0	0	0	0	0	0	0	0	0	0	0	0	0	0	0	0	0	0	0	0	0	0	0	0	0	0	0	0	0	0	0	0	0	0	0	0	0	0	0	0	0	0	0	0	0
	KO:K00005	glycerol dehydrogenase [EC:1.1.1.6] (gldA)	0	0	1	1	1	4	0	1	0	1	0	0	0	0	0	0	0	0	0	0	1	1	1	1	0	0	0	0	0	0	0	0	0	0	0	0	0	0	0	0	0	0	1	0	0	1	0
	KO:K00119	E1.1.99.-	0	0	0	0	0	0	0	0	0	0	0	0	0	0	0	0	0	0	0	0	0	0	0	0	0	0	0	0	0	0	0	0	0	0	0	0	0	0	0	0	0	0	0	0	0	0	0
	KO:K00128	aldehyde dehydrogenase (NAD+) [EC:1.2.1.3] (E1.2.1.3)	1	1	0	0	0	0	1	1	1	0	0	0	0	0	1	0	1	1	1	0	1	1	1	1	0	0	0	0	0	0	0	0	0	1	0	0	0	0	1	1	0	0	0	0	0	0	1
	KO:K00224	E1.3.1.-	0	0	0	0	0	0	0	0	0	0	0	0	0	0	0	0	0	0	0	0	0	0	0	0	0	0	0	0	0	0	0	0	0	0	0	0	0	0	0	0	0	0	0	0	0	0	0
	KO:K00251	3-oxo-5-beta-steroid 4-dehydrogenase [EC:1.3.1.3] (AKR1D1)	0	0	0	0	0	0	0	0	0	0	0	0	0	0	0	0	0	0	0	0	0	0	0	0	0	0	0	0	0	0	0	0	0	0	0	0	0	0	0	0	0	0	0	0	0	0	0
	KO:K00311	electron-transferring-flavoprotein dehydrogenase [EC:1.5.5.1] (ETFDH)	0	0	0	0	0	0	0	0	0	0	0	0	0	0	0	0	0	0	0	0	0	0	0	0	0	0	0	0	0	0	0	0	0	0	0	0	0	0	0	0	0	0	0	0	0	0	0
	KO:K00366	ferredoxin-nitrite reductase [EC:1.7.7.1] (nirA)	0	0	0	0	0	0	0	0	0	0	0	0	0	0	0	0	0	0	0	0	0	0	0	0	0	0	0	0	0	0	0	0	0	0	0	0	0	0	0	0	0	0	0	0	0	0	0
	KO:K00383	glutathione reductase (NADPH) [EC:1.8.1.7] (GSR, gor)	0	0	1	1	1	2	1	2	0	1	0	0	0	0	0	0	0	0	0	0	0	0	0	0	0	0	0	0	0	0	0	0	0	0	0	0	0	0	0	0	0	0	0	0	0	0	0
	KO:K00394	adenylylsulfate reductase, subunit A [EC:1.8.99.2] (aprA)	0	0	0	0	0	0	0	0	0	0	1	1	1	0	0	0	1	1	1	0	0	0	0	0	0	0	0	0	0	0	0	0	0	0	0	0	0	0	0	0	0	0	0	0	0	0	0
	KO:K00459	nitronate monooxygenase [EC:1.13.12.16] (ncd2, npd)	0	0	0	0	0	0	0	0	0	0	0	0	0	0	0	0	0	0	0	0	0	0	0	0	0	0	0	0	0	0	0	0	0	0	0	0	0	0	0	0	0	0	0	0	0	0	0
	KO:K00462	biphenyl-2,3-diol 1,2-dioxygenase [EC:1.13.11.39] (bphC)	0	0	0	0	0	0	0	0	0	0	0	0	0	0	0	0	0	0	0	0	0	0	0	0	0	0	0	0	0	0	0	0	0	0	0	0	0	0	0	0	0	0	0	0	0	0	0
	KO:K00526	ribonucleoside-diphosphate reductase beta chain [EC:1.17.4.1] (E1.17.4.1B, nrdB, nrdF)	0	0	2	1	3	1	1	1	0	2	0	0	0	0	0	0	0	0	0	1	0	0	0	0	0	0	0	0	0	0	0	0	0	0	0	0	0	0	0	0	0	0	0	0	0	0	0
	KO:K00539	E1.97.1.-	0	0	0	0	0	0	0	0	0	0	0	0	0	0	0	0	0	0	0	0	0	0	0	0	0	0	0	0	0	0	0	0	0	0	0	0	0	0	0	0	0	0	0	0	0	0	0
	KO:K00547	homocysteine S-methyltransferase [EC:2.1.1.10] (mmuM)	0	0	0	0	0	0	0	0	0	0	0	0	1	0	1	0	0	0	0	0	1	1	1	1	1	1	2	1	1	1	1	1	1	0	1	1	0	0	0	0	0	1	0	1	1	0	1
	KO:K00549	5-methyltetrahydropteroyltriglutamate--homocysteine methyltransferase [EC:2.1.1.14] (metE)	0	0	3	1	1	1	0	2	0	1	0	0	0	1	0	1	0	1	1	0	0	0	0	0	0	0	0	0	0	1	1	1	0	0	0	1	1	0	1	0	0	0	1	0	0	0	0
	KO:K00563	23S rRNA (guanine745-N1)-methyltransferase [EC:2.1.1.187] (rlmA1)	0	0	1	1	1	1	1	1	1	1	0	0	0	0	0	0	0	0	0	0	1	1	1	1	0	0	0	0	0	0	0	0	0	0	0	0	0	0	0	0	0	0	0	0	0	0	0
	KO:K00614	E2.1.-.-	0	0	0	0	0	0	0	0	0	0	0	0	0	0	0	0	0	0	0	0	0	0	0	0	0	0	0	0	0	0	0	0	0	0	0	0	0	0	0	0	0	0	0	0	0	0	0
	KO:K00666	fatty-acyl-CoA synthase [EC:6.2.1.-] (K00666)	0	0	0	0	0	0	0	0	1	1	1	1	0	0	1	0	0	0	0	0	0	0	0	0	0	0	1	0	0	0	0	0	0	0	0	1	0	1	0	0	0	0	0	0	0	2	0
	KO:K00687	penicillin-binding protein 2B [EC:2.3.2.-] (pbp2B, penA)	0	0	0	1	1	1	1	1	0	0	0	0	0	0	0	0	0	0	0	0	0	0	0	0	0	0	0	0	0	0	0	0	0	0	0	0	0	0	0	0	0	0	0	0	0	0	0
	KO:K00758	thymidine phosphorylase [EC:2.4.2.4] (deoA, TYMP)	0	0	1	0	0	0	0	0	0	1	0	0	0	0	0	0	0	0	0	0	0	0	0	0	0	0	0	0	0	0	0	0	0	0	0	0	0	0	0	0	0	0	0	0	0	0	0
	KO:K00827	alanine-glyoxylate transaminase / (R)-3-amino-2-methylpropionate-pyruvate transaminase [EC:2.6.1.44 2.6.1.40] (AGXT2)	0	0	0	0	0	0	0	0	0	0	0	0	0	0	0	0	0	0	0	0	0	0	0	0	0	0	0	0	0	0	0	0	0	0	0	0	0	0	0	0	0	0	0	0	0	0	0
	KO:K00904	deoxyguanosine kinase [EC:2.7.1.113] (DGUOK)	0	0	0	0	0	0	0	0	0	0	0	0	0	0	0	0	0	0	0	0	0	0	0	0	0	0	0	0	0	0	0	0	0	0	0	0	0	0	0	0	0	0	0	0	0	0	0
	KO:K00953	FAD synthetase [EC:2.7.7.2] (FLAD1)	0	0	0	0	0	0	0	0	0	0	0	0	0	0	0	0	0	0	0	0	0	0	0	0	0	0	0	0	0	0	0	0	0	0	0	0	0	0	0	0	0	0	0	0	0	0	0
	KO:K01160	crossover junction endodeoxyribonuclease RusA [EC:3.1.22.4] (rusA)	0	0	1	0	0	0	0	0	0	1	0	0	0	0	0	0	0	0	0	0	0	0	0	0	0	0	0	0	0	0	0	0	0	0	0	0	0	0	0	0	0	0	0	0	0	0	0
	KO:K01232	maltose-6'-phosphate glucosidase [EC:3.2.1.122] (E3.2.1.122, glvA)	0	0	5	0	0	1	1	5	0	1	0	0	0	0	0	0	0	0	0	0	0	0	0	0	0	0	0	0	0	0	0	0	0	0	0	0	0	0	0	0	0	0	0	0	0	0	0
	KO:K01249	DNA glycosylase [EC:3.2.2.-] (E3.2.2.-)	0	0	0	0	0	0	0	0	0	0	0	0	0	0	0	0	1	1	1	0	0	0	0	0	0	0	0	0	0	0	0	0	0	0	0	0	0	0	0	0	0	0	0	0	0	0	0
	KO:K01271	Xaa-Pro dipeptidase [EC:3.4.13.9] (pepQ)	2	0	1	1	1	0	0	1	1	1	0	0	0	0	0	0	0	0	0	0	1	1	1	1	0	0	0	0	0	1	1	1	1	0	1	0	0	0	0	0	0	1	0	0	1	0	0
	KO:K01342	subtilisin [EC:3.4.21.62] (aprE)	0	0	0	0	0	0	0	0	0	0	0	0	0	0	0	0	0	0	0	0	0	0	0	0	0	0	0	0	0	0	0	0	0	0	0	0	0	0	0	0	0	0	0	0	0	0	0
	KO:K01420	CRP/FNR family transcriptional regulator, anaerobic regulatory protein (fnr)	1	2	1	0	0	3	0	0	0	1	2	1	0	0	1	0	1	1	1	1	0	0	0	0	1	1	1	1	1	0	0	0	0	0	0	1	0	0	1	0	0	0	0	2	0	0	0
	KO:K01444	N4-(beta-N-acetylglucosaminyl)-L-asparaginase [EC:3.5.1.26] (AGA, aspG)	0	0	0	0	0	0	0	0	1	0	0	0	0	0	0	0	0	0	0	0	0	0	0	0	0	0	0	0	0	0	0	0	0	0	0	0	0	0	0	0	0	0	0	0	0	0	0
	KO:K01455	formamidase [EC:3.5.1.49] (E3.5.1.49)	0	0	0	0	0	0	0	0	0	0	0	0	0	0	0	0	0	0	0	0	0	0	0	0	0	0	0	0	0	0	0	0	0	0	0	0	0	0	0	0	0	0	0	0	0	0	0
	KO:K01631	2-dehydro-3-deoxyphosphogalactonate aldolase [EC:4.1.2.21] (dgoA)	0	0	1	0	0	0	0	0	0	1	0	0	0	0	0	0	0	0	0	0	0	0	0	0	0	0	0	0	0	0	0	0	0	0	0	0	0	0	0	0	0	0	0	0	0	0	0
	KO:K01632	fructose-6-phosphate phosphoketolase [EC:4.1.2.22] (E4.1.2.22)	0	0	0	0	0	0	0	0	0	0	0	0	0	0	0	0	0	0	0	0	0	0	0	0	0	0	0	0	0	0	0	0	0	0	0	0	0	0	0	0	0	0	0	0	0	0	0
	KO:K01750	ornithine cyclodeaminase [EC:4.3.1.12] (E4.3.1.12, ocd)	1	0	0	1	1	0	1	1	0	0	1	1	1	0	2	0	0	0	0	0	0	0	0	0	0	0	0	0	0	1	0	0	0	0	0	0	0	2	0	0	0	0	0	0	0	0	2
	KO:K01788	N-acylglucosamine-6-phosphate 2-epimerase [EC:5.1.3.9] (nanE)	1	1	1	2	1	2	1	2	1	1	0	0	0	0	0	0	0	0	0	1	0	0	0	0	0	0	0	0	0	0	0	0	0	0	0	0	0	0	0	0	0	0	0	0	0	0	0
	KO:K01792	glucose-6-phosphate 1-epimerase [EC:5.1.3.15] (E5.1.3.15)	0	0	1	0	0	0	0	0	0	1	0	0	0	0	0	0	0	0	0	0	0	0	0	0	0	0	0	0	0	0	0	0	0	0	0	0	0	0	0	0	0	0	0	0	0	0	0
	KO:K01846	methylaspartate mutase [EC:5.4.99.1] (E5.4.99.1)	0	0	0	0	0	0	0	0	0	0	0	0	0	0	0	0	0	0	0	2	0	0	0	0	0	0	0	0	0	0	0	0	0	0	0	0	0	0	0	0	0	0	0	0	0	0	0
	KO:K01912	phenylacetate-CoA ligase [EC:6.2.1.30] (paaK)	2	2	0	0	0	0	0	0	1	1	1	1	1	1	1	1	1	1	1	0	0	0	0	0	0	0	0	0	0	0	0	0	0	0	0	0	1	2	2	1	1	0	2	0	0	3	1
	KO:K01913	E6.2.1.-	0	0	0	0	0	0	0	0	0	0	0	0	0	0	0	0	0	0	0	0	0	0	0	0	0	0	0	0	0	0	0	0	0	0	0	0	0	0	0	0	0	0	0	0	0	0	0
	KO:K02036	phosphate transport system ATP-binding protein [EC:3.6.3.27] (pstB)	1	2	1	2	2	2	2	2	1	1	0	0	0	0	0	0	1	1	1	1	0	0	0	0	0	0	0	0	0	0	0	0	0	0	0	0	0	0	0	0	1	0	0	1	0	0	0
	KO:K02038	phosphate transport system permease protein (pstA)	1	2	1	1	1	1	1	1	1	1	0	0	0	0	0	0	1	1	1	1	0	0	0	0	0	0	0	0	0	0	0	0	0	0	0	0	0	0	0	0	1	0	0	1	0	0	0
	KO:K02047	sulfate transport system permease protein (cysW)	0	0	1	0	0	0	0	0	0	1	1	1	1	0	0	1	1	1	1	0	0	0	0	0	0	0	0	0	0	0	0	0	0	0	0	0	0	0	0	0	0	0	0	0	0	0	0
	KO:K02082	tagatose-6-phosphate ketose/aldose isomerase [EC:5.-.-.-] (agaS)	0	0	1	1	1	1	1	1	0	1	0	0	0	0	0	0	0	0	0	0	0	0	0	0	0	0	0	0	0	0	0	0	0	0	0	0	0	0	0	0	1	0	0	0	0	0	0
	KO:K02217	ferritin [EC:1.16.3.1] (ftnA, ftn)	0	0	1	0	0	0	0	0	0	1	0	0	0	0	1	0	0	0	0	0	0	0	0	0	0	0	0	0	0	1	0	0	0	0	0	0	0	0	0	0	0	0	0	1	0	0	0
	KO:K02243	competence protein ComGA (comGA)	0	0	0	1	1	1	1	1	1	0	0	0	0	0	0	0	0	0	0	0	1	1	1	1	0	0	0	0	0	0	0	0	0	0	0	0	0	0	0	0	0	0	0	0	0	0	0
	KO:K02245	competence protein ComGC (comGC)	0	0	0	1	1	1	1	1	1	0	0	0	0	0	0	0	0	0	0	0	1	1	1	1	0	0	0	0	0	0	0	0	0	0	0	0	0	0	0	0	0	0	0	0	0	0	0
	KO:K02430	DeoR family transcriptional regulator, L-fucose operon activator (fucR)	0	0	1	0	0	0	0	0	0	1	0	0	0	0	0	0	0	0	0	0	0	0	0	0	0	0	0	0	0	0	0	0	0	0	0	0	0	0	0	0	0	0	0	0	0	0	0
	KO:K02436	DeoR family transcriptional regulator, galactitol utilization operon repressor (gatR)	0	0	0	0	0	0	0	0	0	1	0	0	0	0	0	0	0	0	0	0	0	0	0	0	0	0	0	0	0	0	0	0	0	0	0	0	0	0	0	0	0	0	0	0	0	0	0
	KO:K02511	MFS transporter, ACS family, 4-hydroxyphenylacetate permease (hpaX)	0	0	0	0	0	0	0	0	0	1	0	0	0	0	0	0	0	0	0	0	0	0	0	0	0	0	0	0	0	0	0	0	0	0	0	0	0	0	0	0	0	0	0	0	0	0	0
	KO:K02526	2-keto-3-deoxygluconate permease (kdgT)	2	0	1	0	0	0	0	0	0	1	0	0	0	0	0	0	0	0	0	0	0	0	0	0	0	0	0	0	0	0	0	0	0	0	0	0	0	0	0	0	0	0	0	0	0	0	0
	KO:K02530	DeoR family transcriptional regulator, lactose phosphotransferase system repressor (lacR)	0	0	0	1	1	0	2	5	1	0	0	0	0	0	0	0	0	0	0	0	0	0	0	0	0	0	0	0	0	0	0	0	0	0	0	0	0	0	0	0	0	0	0	0	0	0	0
	KO:K02598	nitrite transporter NirC (nirC)	0	0	1	0	0	0	0	0	0	1	0	0	0	0	0	0	0	0	0	0	0	0	0	0	0	0	0	0	0	0	1	1	0	0	0	0	0	0	0	0	0	0	0	0	0	1	0
	KO:K02856	L-rhamnose-H+ transport protein (K02856, rhaT)	0	0	0	0	0	0	0	0	0	1	0	0	0	0	0	0	0	0	0	0	0	0	0	0	0	0	0	0	0	0	0	0	0	0	0	0	0	0	0	0	0	0	0	0	0	0	0
	KO:K03189	urease accessory protein (ureG)	0	0	0	0	0	0	0	0	0	0	0	0	0	0	0	0	0	0	0	0	0	0	0	0	0	0	0	0	0	0	0	0	0	0	0	0	0	0	0	0	0	0	0	0	0	0	0
	KO:K03311	branched-chain amino acid:cation transporter, LIVCS family (TC.LIVCS)	0	1	1	1	1	1	1	1	0	1	1	0	0	0	0	0	0	0	0	2	0	0	0	0	0	0	0	0	0	0	0	0	0	0	0	0	0	0	0	0	0	0	0	0	0	0	0
	KO:K03325	arsenite transporter, ACR3 family (TC.ACR3)	0	0	0	0	0	4	0	1	0	0	0	0	0	0	0	0	0	0	0	0	0	0	0	0	0	0	0	0	0	0	0	0	0	0	0	0	0	0	0	0	0	0	0	0	0	0	0
	KO:K03445	MFS transporter, DHA1 family, purine ribonucleoside efflux pump (nepI)	0	0	1	0	0	0	0	0	0	1	0	0	0	0	0	0	0	0	0	0	0	0	0	0	0	0	0	0	0	0	0	0	0	0	0	0	0	0	0	0	0	0	0	0	0	0	0
	KO:K03478	hypothetical protein (ydjC)	0	0	1	0	1	0	0	1	0	1	0	0	0	0	0	0	0	0	0	0	1	1	1	1	0	0	0	0	0	0	0	0	0	0	0	0	0	0	0	1	1	0	0	0	0	0	0
	KO:K03481	RpiR family transcriptional regulator, glv operon transcriptional regulator (glvR)	0	0	0	0	0	1	1	2	0	0	0	0	0	0	0	0	0	0	0	0	0	0	0	0	0	0	0	0	0	0	0	0	0	0	0	0	0	0	0	0	0	0	0	0	0	0	0
	KO:K03488	beta-glucoside operon transcriptional antiterminator (licT, bglG)	0	0	0	4	3	4	3	7	0	1	1	0	0	0	0	0	0	0	0	0	0	0	0	0	0	0	0	0	0	1	1	1	1	0	1	0	0	0	0	0	0	0	0	1	1	0	1
	KO:K03492	GntR family transcriptional regulator (ydhQ)	0	0	2	0	0	4	2	2	0	0	0	0	0	0	0	0	0	0	0	0	0	0	0	0	0	0	0	0	0	0	0	0	0	0	0	0	0	0	0	0	0	0	0	0	0	0	0
	KO:K03579	ATP-dependent helicase HrpB [EC:3.6.4.13] (hrpB)	0	0	1	0	0	0	0	0	0	1	0	0	0	0	0	0	2	0	0	0	0	0	0	0	0	0	0	0	0	0	0	0	0	0	0	0	0	0	0	0	0	0	0	0	0	0	0
Table S6 continued						Enterococcus							Eubacterium						Fibrobacter				Kandleria				Lachnobacterium					Lachnospiraceae
Categories	Function ID	Name	Dorea longicatena AGR2136	Dorea sp. AGR2135	Enterobacter sp. KPR-6	Enterococcus	Enterococcus faecalis VTM1R91	Enterococcus gallinarum SKF1	Enterococcus mundtii C2	Enterococcus sp. KPPR-6	Erysipelotrichaceae bacterium NK3D112	Escherichia coli PA-3	Eubacterium cellulosolvens 6	Eubacterium cellulosolvens LD2006	Eubacterium oxidoreducens DSM 3217	Eubacterium ruminatium HUN269	Eubacterium sp. AB3007	Eubacterium xylanophilum ATCC 35991	Fibrobacter succinogenes elongatus HM2	Fibrobacter succinogenes S85	Fibrobacter succinogenes S85	Fusobacterium necrophorum HUN048	Kandleria vitulina DSM 20405	Kandleria vitulina MC3001	Kandleria vitulina S3b	Kandleria vitulina WCE2011	Lachnobacterium bovis AE2004	Lachnobacterium bovis C6A12	Lachnobacterium bovis DSM 14045	Lachnobacterium bovis NK4B19	Lachnobacterium bovis S1b	Lachnospira multipara ATCC 19207	Lachnospira multipara LB2003	Lachnospira multipara MC2003	Lachnospiraceae bacterium A10	Lachnospiraceae bacterium AB2028	Lachnospiraceae bacterium AC2012	Lachnospiraceae bacterium AC2014	Lachnospiraceae bacterium AC2028	Lachnospiraceae bacterium AC2029	Lachnospiraceae bacterium AC2031	Lachnospiraceae bacterium AC3007	Lachnospiraceae bacterium AD3010	Lachnospiraceae bacterium C10	Lachnospiraceae bacterium C6A11	Lachnospiraceae bacterium C7	Lachnospiraceae bacterium FD2005	Lachnospiraceae bacterium FE2018	Lachnospiraceae bacterium G11
	KO:K03647	protein involved in ribonucleotide reduction (nrdI)	0	0	1	2	3	1	1	1	0	1	0	0	0	0	0	0	0	0	0	0	1	1	1	1	0	0	0	0	0	0	0	0	0	0	0	0	0	0	0	0	0	0	0	1	0	0	0
	KO:K03712	MarR family transcriptional regulator, multiple antibiotic resistance protein MarR (marR)	0	0	1	0	0	0	0	0	0	1	0	0	0	0	0	0	0	0	0	0	0	0	0	0	0	0	0	0	0	0	0	0	0	0	0	0	0	0	0	0	0	0	0	0	0	0	0
	KO:K03741	arsenate reductase [EC:1.20.4.1] (ARSC2, arsC)	0	0	0	0	0	0	1	0	0	0	0	0	0	0	0	0	0	0	1	0	0	0	0	0	0	0	0	0	0	0	0	0	0	0	0	0	0	0	0	0	0	0	0	0	0	0	0
	KO:K04047	starvation-inducible DNA-binding protein (dps)	0	0	1	1	1	3	1	1	0	1	0	0	0	0	0	0	0	0	0	1	1	1	0	0	0	0	0	0	0	0	0	0	0	0	0	0	0	0	0	0	0	0	0	0	0	0	0
	KO:K04874	potassium voltage-gated channel Shaker-related subfamily A member 1 (KCNA1)	0	0	0	0	0	0	0	0	0	0	0	0	0	0	0	0	0	0	0	0	0	0	0	0	0	0	0	0	0	0	0	0	0	0	0	0	0	0	0	0	0	0	0	0	0	0	0
	KO:K05299	formate dehydrogenase alpha subunit [EC:1.2.1.43] (fdhA1)	0	0	0	0	0	0	0	0	0	0	0	0	0	0	0	0	0	0	0	0	0	0	0	0	0	0	0	0	0	0	0	0	0	0	0	0	0	0	0	0	0	0	0	0	0	0	0
	KO:K05337	ferredoxin (fer)	0	0	0	1	1	1	1	1	0	0	0	0	0	0	2	0	1	1	1	0	1	1	1	1	0	0	0	0	0	0	0	0	0	0	0	0	0	0	0	0	0	0	0	1	0	0	0
	KO:K05362	UDP-N-acetylmuramoyl-L-alanyl-D-glutamate-L-lysine ligase [EC:6.3.2.7] (E6.3.2.7, murE)	0	0	0	0	1	1	1	1	0	0	0	0	0	0	0	0	0	0	0	0	0	0	0	0	0	0	0	0	0	0	0	0	0	0	0	0	0	0	0	0	0	0	0	0	0	0	0
	KO:K05522	endonuclease VIII [EC:3.2.2.- 4.2.99.18] (nei)	0	0	1	0	0	0	0	0	0	1	0	0	0	0	0	0	0	0	0	0	0	0	0	0	0	0	0	0	0	0	0	0	0	0	0	0	0	0	0	0	0	0	0	0	0	0	0
	KO:K05556	ketoreductase RED1 [EC:1.1.1.-] (actVI1, RED1)	0	0	0	0	0	0	0	0	0	0	0	0	0	0	0	0	0	0	0	0	0	0	0	0	0	0	0	0	0	0	0	0	0	0	0	0	0	0	0	0	0	0	0	0	0	0	0
	KO:K05820	MFS transporter, PPP family, 3-phenylpropionic acid transporter (hcaT)	0	0	1	0	0	1	0	1	1	1	0	0	0	0	1	0	0	0	0	0	2	2	2	2	0	0	0	0	0	0	0	0	0	0	0	0	1	0	0	0	0	0	0	0	0	0	1
	KO:K05823	N-acetyldiaminopimelate deacetylase [EC:3.5.1.47] (E3.5.1.47)	0	0	0	1	1	0	0	0	0	0	0	0	0	0	0	0	0	0	0	0	0	0	0	0	0	0	0	0	0	0	0	0	0	0	0	0	0	0	0	0	0	0	0	0	0	0	0
	KO:K05830	acetylornithine/LysW-gamma-L-lysine aminotransferase [EC:2.6.1.11 2.6.1.-] (lysJ)	0	0	0	0	0	0	0	0	0	0	0	0	0	0	0	0	0	0	0	0	0	0	0	0	0	0	0	0	0	0	0	0	0	0	0	0	0	0	0	0	0	0	0	0	0	0	0
	KO:K05845	osmoprotectant transport system substrate-binding protein (opuC)	0	0	2	1	1	1	1	2	0	1	0	0	0	0	0	0	0	0	0	0	1	1	0	0	0	0	0	0	0	0	0	0	0	0	0	0	0	0	0	0	0	0	0	0	0	0	0
	KO:K05847	osmoprotectant transport system ATP-binding protein (opuA)	0	0	2	2	2	2	2	3	0	1	0	0	0	0	0	0	0	0	0	1	1	1	0	0	0	0	0	0	0	0	0	0	0	0	0	0	0	0	0	0	0	0	0	0	0	0	0
	KO:K05894	12-oxophytodienoic acid reductase [EC:1.3.1.42] (E1.3.1.42)	0	0	0	0	0	0	0	0	0	0	0	0	0	0	0	0	0	0	0	0	0	0	0	0	0	0	0	0	0	0	0	0	0	0	0	0	0	0	0	0	0	0	0	0	0	0	0
	KO:K05915	E1.13.-.-	0	0	0	0	0	0	0	0	0	0	0	0	0	0	0	0	0	0	0	0	0	0	0	0	0	0	0	0	0	0	0	0	0	0	0	0	0	0	0	0	0	0	0	0	0	0	0
	KO:K06199	CrcB protein (crcB)	0	0	1	0	0	2	0	2	0	2	1	1	1	0	0	0	1	1	1	0	1	0	0	0	2	1	1	1	2	0	0	0	0	1	0	0	0	2	0	2	0	0	0	0	0	0	0
	KO:K06286	septation ring formation regulator (ezrA)	0	0	0	1	1	1	1	1	1	0	0	0	0	0	0	0	0	0	0	0	0	0	0	0	0	0	0	0	0	0	0	0	0	0	0	0	0	0	0	0	0	0	0	0	0	0	0
	KO:K06929	K06929	0	0	1	1	1	0	1	1	0	1	0	0	0	0	0	0	0	0	0	0	0	0	0	0	0	0	0	0	0	0	0	0	0	0	0	0	0	0	0	0	0	0	0	0	0	0	0
	KO:K06956	K06956	1	1	1	1	1	1	1	2	0	1	0	0	0	0	0	1	0	0	0	0	0	0	0	0	0	0	0	0	0	0	0	0	0	0	0	0	0	0	0	0	0	0	0	0	0	0	0
	KO:K07249	retinal dehydrogenase [EC:1.2.1.36] (E1.2.1.36)	0	0	0	0	0	0	0	0	0	0	0	0	0	0	0	0	0	0	0	0	0	0	0	0	0	0	0	0	0	0	0	0	0	0	0	0	0	0	0	0	0	0	0	0	0	0	0
	KO:K07283	putative salt-induced outer membrane protein (ydiY)	0	0	1	0	0	0	0	0	0	1	0	0	0	0	0	0	0	0	0	0	0	0	0	0	0	0	0	0	0	0	0	0	0	0	0	0	0	0	0	0	0	0	0	0	0	0	0
	KO:K07396	putative protein-disulfide isomerase (K07396)	0	0	1	0	0	0	0	0	0	0	0	0	0	0	0	0	0	0	0	0	0	1	0	1	0	0	0	0	0	0	0	0	0	0	0	0	0	0	0	0	0	0	0	0	0	0	0
	KO:K07483	transposase (K07483)	2	1	1	0	0	0	0	0	0	9	0	0	0	0	0	7	0	0	0	0	0	0	0	0	9	3	3	1	1	0	0	0	0	0	0	0	0	0	0	0	0	0	8	0	0	0	0
	KO:K07496	putative transposase (K07496)	3	1	0	1	1	1	1	0	0	0	0	0	0	4	6	0	0	0	0	0	1	3	0	2	0	0	0	0	0	3	1	0	0	0	0	0	0	11	0	0	1	0	0	0	0	1	0
	KO:K07497	putative transposase (K07497)	0	0	0	0	0	0	0	1	0	2	0	1	0	0	7	1	0	0	1	0	0	0	0	0	0	0	1	0	0	0	0	0	0	0	0	0	0	0	0	0	0	0	0	0	0	0	0
	KO:K07542	phosphatidylinositol glycan, class V [EC:2.4.1.-] (PIGV)	0	0	0	0	0	0	0	0	0	0	0	0	0	0	0	0	0	0	0	0	0	0	0	0	0	0	0	0	0	0	0	0	0	0	0	0	0	0	0	0	0	0	0	0	0	0	0
	KO:K07570	general stress protein 13 (GSP13)	0	0	0	1	1	1	1	1	1	0	0	0	0	0	0	0	0	0	0	0	1	1	1	1	0	0	0	0	0	0	0	0	0	0	0	0	0	0	0	0	0	0	0	0	0	0	0
	KO:K07757	sugar-phosphatase [EC:3.1.3.23] (E3.1.3.23)	0	0	1	0	0	0	0	0	0	1	0	0	0	0	0	0	0	0	0	0	1	1	1	1	0	0	0	0	0	0	0	0	0	0	0	0	0	0	0	0	0	0	0	0	0	0	0
	KO:K07770	two-component system, OmpR family, response regulator CssR (cssR)	0	0	0	0	0	0	0	0	1	0	0	0	0	0	0	0	0	0	0	0	1	1	1	1	0	0	0	0	0	0	0	0	0	0	0	0	0	0	0	0	0	0	0	0	0	0	0
	KO:K07796	Cu(I)/Ag(I) efflux system outer membrane protein CusC/SilC (cusC, silC)	0	0	0	0	0	0	0	0	0	1	0	0	0	0	0	0	0	0	0	0	0	0	0	0	0	0	0	0	0	0	0	0	0	0	0	0	0	0	0	0	0	0	0	0	0	0	0
	KO:K08153	MFS transporter, DHA1 family, multidrug resistance protein (blt, norA)	0	0	0	1	1	0	0	0	0	0	0	0	0	0	0	0	0	0	0	0	1	1	1	1	0	0	0	0	0	0	0	0	0	0	0	0	0	0	0	0	0	0	0	0	0	0	0
	KO:K08159	MFS transporter, DHA1 family, L-arabinose/isopropyl-beta-D-thiogalactopyranoside export protein (sotB)	0	1	1	0	0	0	0	0	0	1	0	0	0	0	0	0	0	0	0	0	0	0	0	0	0	0	0	0	0	0	0	0	0	0	0	0	0	0	0	0	0	0	0	0	0	0	0
	KO:K08605	coccolysin [EC:3.4.24.30] (E3.4.24.30)	0	0	0	1	1	0	0	0	0	0	0	0	0	0	0	0	0	0	0	0	0	0	0	0	0	0	0	0	0	0	0	0	0	0	0	0	0	0	0	0	0	0	0	0	0	0	0
	KO:K08635	membrane metallo-endopeptidase-like 1 (MMEL1)	0	0	0	0	0	0	0	0	0	0	0	0	0	0	0	0	0	0	0	0	0	0	0	0	0	0	0	0	0	0	0	0	0	0	0	0	0	0	0	0	0	0	0	0	0	0	0
	KO:K08636	phosphate-regulating neutral endopeptidase [EC:3.4.24.-] (PHEX)	0	0	0	0	0	0	0	0	0	0	0	0	0	0	0	0	0	0	0	0	0	0	0	0	0	0	0	0	0	0	0	0	0	0	0	0	0	0	0	0	0	0	0	0	0	0	0
	KO:K08641	D-alanyl-D-alanine dipeptidase [EC:3.4.13.22] (vanX)	0	0	0	0	0	0	0	0	1	1	0	0	0	0	1	1	1	1	1	0	0	0	0	0	0	0	0	0	0	0	0	0	0	0	0	0	0	1	0	0	0	0	1	0	0	1	0
	KO:K09155	hypothetical protein (K09155)	0	0	0	0	0	1	0	0	0	0	0	0	0	0	0	0	0	0	0	0	0	0	0	0	0	0	0	0	0	1	1	1	1	0	1	0	0	0	0	0	0	1	0	1	1	0	0
	KO:K09610	endothelin-converting enzyme-like 1 [EC:3.4.24.-] (ECEL1)	0	0	0	0	0	0	0	0	0	0	0	0	0	0	0	0	0	0	0	0	0	0	0	0	0	0	0	0	0	0	0	0	0	0	0	0	0	0	0	0	0	0	0	0	0	0	0
	KO:K09693	teichoic acid transport system ATP-binding protein [EC:3.6.3.40] (tagH)	0	0	0	0	0	0	0	0	0	0	0	0	0	0	0	0	0	0	0	0	0	0	0	0	0	0	0	0	0	0	0	0	0	0	0	0	0	0	0	0	0	0	0	0	0	0	0
	KO:K09711	hypothetical protein (K09711)	0	0	0	0	0	0	0	0	0	0	0	0	0	0	0	0	0	0	0	0	0	0	0	0	0	0	0	0	0	0	0	0	0	0	0	0	0	0	0	0	0	0	0	0	0	0	0
	KO:K09716	hypothetical protein (K09716)	0	0	0	0	0	0	0	0	0	0	0	0	0	0	0	0	0	0	0	0	0	0	0	0	0	0	0	0	0	0	0	0	0	0	0	0	0	0	0	0	0	0	0	0	0	0	0
	KO:K09744	hypothetical protein (K09744)	0	0	0	0	0	0	0	0	0	0	0	0	0	0	0	0	0	0	0	0	0	0	0	0	0	0	0	0	0	0	0	0	0	0	0	0	0	0	0	0	0	0	0	0	0	0	0
	KO:K09813	hemin transport system permease protein (hrtB)	0	0	0	0	0	0	0	0	0	0	0	0	0	0	0	0	0	0	0	0	0	0	0	0	0	0	0	0	0	0	0	0	0	0	0	0	0	0	0	0	0	0	0	0	0	0	0
	KO:K09825	Fur family transcriptional regulator, peroxide stress response regulator (perR)	1	1	0	1	1	1	1	1	0	0	0	0	1	0	0	0	1	1	1	1	1	1	1	1	1	1	1	1	1	1	1	1	1	0	1	1	0	0	0	0	0	0	0	1	1	1	0
	KO:K09963	hypothetical protein (K09963)	0	0	0	3	3	3	3	3	2	0	0	0	0	0	0	0	0	0	0	0	1	1	1	1	0	0	0	0	0	0	0	0	0	0	0	0	0	0	0	0	0	0	0	0	0	0	0
	KO:K09972	general L-amino acid transport system ATP-binding protein [EC:3.6.3.-] (aapP, bztD)	0	0	1	0	0	0	0	0	0	1	0	0	0	0	0	0	0	0	0	0	0	0	0	0	0	0	0	0	0	0	0	0	0	0	0	0	0	0	0	0	0	0	0	0	0	0	0
	KO:K09996	arginine transport system substrate-binding protein (artJ)	0	0	1	0	0	0	0	0	0	1	0	0	0	0	0	0	0	0	0	0	0	0	0	0	0	0	0	0	0	0	0	0	0	0	0	0	0	0	0	0	0	0	0	0	0	0	0
	KO:K10060	C-type lectin domain family 4 member F (CLEC4F, CLECSF13)	0	0	0	0	0	0	0	0	0	0	0	0	0	0	0	0	0	0	0	0	0	0	0	0	0	0	0	0	0	0	0	0	0	0	0	0	0	0	0	0	0	0	0	0	0	0	0
	KO:K10120	fructooligosaccharide transport system substrate-binding protein (K10120, msmE)	0	0	0	0	0	0	0	0	0	0	0	0	0	0	0	0	0	0	0	0	0	0	0	0	0	0	0	0	0	0	0	0	0	0	0	0	0	0	0	0	0	0	0	0	0	0	0
	KO:K10121	fructooligosaccharide transport system permease protein (K10121, msmF)	0	0	0	0	0	0	0	0	0	0	0	0	0	0	0	0	0	0	0	0	0	0	0	0	0	0	0	0	0	0	0	0	0	0	0	0	0	0	0	0	0	0	0	0	0	0	0
	KO:K10122	fructooligosaccharide transport system permease protein (K10122, msmG)	0	0	0	0	0	0	0	0	0	0	0	0	0	0	0	0	0	0	0	0	0	0	0	0	0	0	0	0	0	0	0	0	0	0	0	0	0	0	0	0	0	0	0	0	0	0	0
	KO:K10254	oleate hydratase [EC:4.2.1.53] (ohyA, sph)	0	0	0	1	1	1	1	1	0	0	0	0	0	0	0	0	0	0	0	0	0	0	0	0	0	0	0	0	0	0	0	0	0	0	0	0	0	0	0	0	0	0	0	0	0	0	0
	KO:K10639	E3 ubiquitin-protein ligase CCNP1IP1 [EC:6.3.2.19] (CCNB1IP1, HEI10)	0	0	0	0	0	0	0	0	0	0	0	0	0	0	0	0	0	0	0	0	0	0	0	0	0	0	0	0	0	0	0	0	0	0	0	0	0	0	0	0	0	0	0	0	0	0	0
	KO:K10815	hydrogen cyanide synthase HcnB [EC:1.4.99.5] (hcnB)	0	0	0	0	0	0	0	0	0	0	0	0	0	0	0	0	0	0	0	0	0	0	0	0	0	0	0	0	0	0	0	0	0	0	0	0	0	0	0	0	0	0	0	0	0	0	0
	KO:K11382	MFS transporter, OPA family, phosphoglycerate transporter protein (pgtP)	0	0	0	0	0	0	0	0	0	0	0	0	0	0	0	0	0	0	0	0	0	0	0	0	0	0	0	0	0	0	0	0	0	0	0	0	0	0	0	0	0	0	0	0	0	0	0
	KO:K11630	two-component system, OmpR family, bacitracin resistance response regulator BceR (bceR)	0	0	0	0	0	0	0	0	0	0	0	0	0	0	0	0	0	0	0	0	0	0	0	0	0	0	0	0	0	0	0	0	0	0	0	0	0	0	0	0	0	0	0	0	0	0	0
	KO:K11633	two-component system, OmpR family, sensor histidine kinase YxdK [EC:2.7.13.3] (yxdK)	0	0	0	0	0	0	0	0	0	0	0	0	0	0	0	0	0	0	0	0	0	0	0	0	0	0	0	0	0	0	0	0	0	0	0	0	0	0	0	0	0	0	0	0	0	0	0
	KO:K11892	type VI secretion system protein ImpK (impK, ompA, vasF, dotU)	0	0	0	0	0	0	0	0	0	1	0	0	0	0	0	0	0	0	0	0	0	0	0	0	0	0	0	0	0	0	0	0	0	0	0	0	0	0	0	0	0	0	0	0	0	0	0
	KO:K11900	type VI secretion system protein ImpC (impC)	0	0	0	0	0	0	0	0	0	1	0	0	0	0	0	0	0	0	0	0	0	0	0	0	0	0	0	0	0	0	0	0	0	0	0	0	0	0	0	0	0	0	0	0	0	0	0
	KO:K12204	defect in organelle trafficking protein DotC (dotC, traI)	0	0	0	0	0	0	0	0	0	0	0	0	0	0	0	0	0	0	0	0	0	0	0	0	0	0	0	0	0	0	0	0	0	0	0	0	0	0	0	0	0	0	0	0	0	0	0
	KO:K12206	intracellular multiplication protein IcmB (icmB, dotO)	0	0	0	0	0	0	0	0	0	0	0	0	0	0	0	0	0	0	0	0	0	0	0	0	0	0	0	0	0	0	0	0	0	0	0	0	0	0	0	0	0	0	0	0	0	0	0
	KO:K12217	intracellular multiplication protein IcmO (icmO, trbC, dotL)	0	0	0	0	0	0	0	0	0	0	0	0	0	0	0	0	0	0	0	0	0	0	0	0	0	0	0	0	0	0	0	0	0	0	0	0	0	0	0	0	0	0	0	0	0	0	0
	KO:K12221	intracellular multiplication protein IcmS (icmS)	0	0	0	0	0	0	0	0	0	0	0	0	0	0	0	0	0	0	0	0	0	0	0	0	0	0	0	0	0	0	0	0	0	0	0	0	0	0	0	0	0	0	0	0	0	0	0
	KO:K12268	accessory secretory protein Asp1 (asp1)	0	0	0	0	0	0	0	0	0	0	0	0	0	0	0	0	0	0	0	0	1	1	1	1	0	0	0	0	0	0	0	0	1	0	1	1	0	0	0	0	0	0	0	0	1	0	0
	KO:K12269	accessory secretory protein Asp2 (asp2)	0	0	0	0	0	1	0	0	0	0	0	0	0	0	0	0	0	0	0	0	1	1	1	1	0	0	0	0	0	0	0	0	1	0	1	1	0	0	0	0	0	0	0	0	1	0	0
	KO:K12270	accessory secretory protein Asp3 (asp3)	0	0	0	0	0	0	0	0	0	0	0	0	0	0	0	0	0	0	0	0	0	0	0	0	0	0	0	0	0	0	0	0	1	0	1	1	0	0	0	0	0	0	0	0	1	0	0
	KO:K12301	MFS transporter, ACS family, solute carrier family 17 (sodium-dependent inorganic phosphate cotransporter), member 5 (SLC17A5)	0	0	0	0	0	0	0	0	0	0	0	0	0	0	0	0	0	0	0	0	0	0	0	0	0	0	0	0	0	0	0	0	0	0	0	0	0	0	0	0	0	0	0	0	0	0	0
	KO:K12434	polyketide synthase 7 (pks7)	0	0	0	0	0	0	0	0	0	0	0	0	0	0	0	0	0	0	0	0	0	0	0	0	0	0	0	0	0	0	0	0	0	0	0	0	0	0	0	0	0	0	0	0	0	0	0
	KO:K12448	UDP-arabinose 4-epimerase [EC:5.1.3.5] (UXE)	0	0	0	0	0	0	0	0	0	0	0	0	0	0	0	0	0	0	0	0	0	0	0	0	0	0	0	0	0	0	0	0	0	0	0	0	0	0	0	0	0	0	0	0	0	0	0
	KO:K12556	penicillin-binding protein 2X [EC:2.3.2.-] (pbp2X)	0	0	0	1	1	1	1	1	0	0	0	0	0	0	0	0	0	0	0	0	0	0	0	0	0	0	0	0	0	0	0	0	0	0	0	0	0	0	0	0	0	0	0	0	0	0	0
	KO:K13021	MFS transporter, ACS family, tartrate transporter (ttuB)	0	0	0	0	0	0	0	0	0	0	0	0	0	0	0	0	0	0	0	0	0	0	0	0	0	0	0	0	0	0	0	0	0	0	0	0	0	0	0	0	0	0	0	0	0	0	0
	KO:K13085	phosphatidylinositol-4,5-bisphosphate 4-phosphatase [EC:3.1.3.78] (ipgD, sopB)	0	0	0	0	0	0	0	0	0	0	0	0	0	0	0	0	0	0	0	0	0	0	0	0	0	0	0	0	0	0	0	0	0	0	0	0	0	0	0	0	0	0	0	0	0	0	0
	KO:K13403	methylenetetrahydrofolate dehydrogenase(NAD+) / 5,10-methenyltetrahydrofolate cyclohydrolase [EC:1.5.1.15 3.5.4.9] (MTHFD2)	0	0	0	0	0	0	0	0	0	0	0	0	0	0	0	0	0	0	0	0	0	0	0	0	0	0	0	0	0	0	0	0	0	0	0	0	0	0	0	0	0	0	0	0	0	0	0
	KO:K13600	chlorophyllide a oxygenase [EC:1.14.13.122] (CAO)	0	0	0	0	0	0	0	0	0	0	0	0	0	0	0	0	0	0	0	0	0	0	0	0	0	0	0	0	0	0	0	0	0	0	0	0	0	0	0	0	0	0	0	0	0	0	0
	KO:K13639	MerR family transcriptional regulator, redox-sensitive transcriptional activator SoxR (soxR)	0	0	1	0	0	0	0	0	0	1	0	0	0	0	0	0	0	0	0	0	0	0	0	0	0	0	0	0	0	0	0	0	0	0	0	0	0	0	0	0	0	0	0	0	0	0	0
	KO:K13670	putative glycosyltransferase [EC:2.4.-.-] (pimF)	0	0	0	0	0	0	0	0	0	0	0	0	0	0	0	0	0	0	0	0	0	0	0	0	0	0	0	0	0	0	0	0	0	0	0	0	0	0	0	0	0	0	0	0	0	0	0
	KO:K13727	phenolic acid decarboxylase [EC:4.1.1.-] (pdc)	0	0	0	0	0	0	1	0	0	0	0	0	0	0	0	0	0	0	0	0	1	0	0	0	0	0	0	0	0	1	1	1	0	0	0	0	0	0	0	0	0	0	0	1	0	0	0
	KO:K13732	fibronectin-binding protein A (fnbA)	0	0	0	0	0	0	0	0	0	0	0	0	0	0	0	0	0	0	0	0	0	0	0	0	0	0	0	0	0	0	0	0	0	0	0	0	0	0	0	0	0	0	0	0	0	0	0
	KO:K13770	TetR/AcrR family transcriptional regulator, fatty acid metabolism regulator protein (ysiA, fadR)	0	0	0	0	0	0	0	0	0	0	0	0	0	0	0	0	0	0	0	0	0	0	0	0	0	0	0	0	0	0	0	0	0	0	0	0	0	0	0	0	0	0	0	0	0	0	0
	KO:K13893	microcin C transport system substrate-binding protein (yejA)	0	0	1	0	0	0	0	0	0	1	0	0	0	0	0	0	1	1	1	0	0	0	0	0	0	0	0	0	0	0	0	0	0	0	0	0	0	0	0	0	0	0	0	0	0	0	0
	KO:K14155	cystathione beta-lyase [EC:4.4.1.8] (patB, malY)	4	3	1	2	2	2	2	4	1	2	1	1	1	2	1	1	1	1	1	2	1	1	1	1	1	1	1	1	1	2	2	2	1	1	1	1	1	0	0	1	1	1	1	2	1	1	1
	KO:K14275	D-xylonate dehydratase (xad)	0	0	0	0	0	0	0	0	0	0	0	0	0	0	0	0	0	0	0	0	0	0	0	0	0	0	0	0	0	0	0	0	0	0	0	0	0	0	0	0	0	0	0	0	0	0	0
	KO:K14286	ethanolamine-phosphate phospho-lyase [EC:4.2.3.2] (AGXT2L1, ETNPPL)	0	0	0	0	0	0	0	0	0	0	0	0	0	0	0	0	0	0	0	0	0	0	0	0	0	0	0	0	0	0	0	0	0	0	0	0	0	0	0	0	0	0	0	0	0	0	0
	KO:K14309	nuclear pore complex protein Nup93 (NUP93)	0	0	0	0	0	0	0	0	0	0	0	0	0	0	0	0	0	0	0	0	0	0	0	0	0	0	0	0	0	0	0	0	0	0	0	0	0	0	0	0	0	0	0	0	0	0	0
	KO:K14324	histone deacetylase complex subunit SAP18 (SAP18)	0	0	0	0	0	0	0	0	0	0	0	0	0	0	0	0	0	0	0	0	0	0	0	0	0	0	0	0	0	0	0	0	0	0	0	0	0	0	0	0	0	0	0	0	0	0	0
	KO:K14333	2,3-dihydroxybenzoate decarboxylase [EC:4.1.1.46] (DHBD)	0	0	0	0	0	0	0	0	0	0	0	0	0	0	0	0	0	0	0	0	0	0	0	0	0	0	0	0	0	0	0	0	0	0	0	0	0	0	0	0	0	0	0	0	0	0	0
	KO:K14414	transcriptional regulatory protein RtcR (rtcR)	0	0	0	0	0	0	0	0	0	1	0	0	0	0	0	0	0	0	0	0	0	0	0	0	0	0	0	0	0	0	0	0	0	0	0	0	0	0	0	0	0	0	0	0	0	0	0
	KO:K14426	solute carrier family 12 (sodium/chloride transporter), member 3 (SLC12A3, TSC)	0	0	0	0	0	0	0	0	0	0	0	0	0	0	0	0	0	0	0	0	0	0	0	0	0	0	0	0	0	0	0	0	0	0	0	0	0	0	0	0	0	0	0	0	0	0	0
	KO:K14429	solute carrier family 12 (potassium/chloride transporters), member 9 (SLC12A9, CCC6)	0	0	0	0	0	0	0	0	0	0	0	0	0	0	0	0	0	0	0	0	0	0	0	0	0	0	0	0	0	0	0	0	0	0	0	0	0	0	0	0	0	0	0	0	0	0	0
	KO:K15016	enoyl-CoA hydratase / 3-hydroxyacyl-CoA dehydrogenase [EC:4.2.1.17 1.1.1.35] (K15016)	0	0	0	0	0	0	0	0	0	0	0	0	0	0	0	0	0	0	0	0	0	0	0	0	0	0	0	0	0	0	0	0	0	0	0	0	0	0	0	0	0	0	0	0	0	0	0
	KO:K15054	(S)-mandelate dehydrogenase [EC:1.1.99.31] (mdlB)	0	0	0	0	0	0	0	0	0	0	0	0	0	0	0	0	0	0	0	0	0	0	0	0	0	0	0	0	0	0	0	0	0	0	0	0	0	0	0	0	0	0	0	0	0	0	0
Table S6 continued						Pseudobutyrivibrio																		Ruminococcus
Categories	Function ID	Name	Propionibacteriaceae bacterium P6A17	Propionibacterium sp. MB3007	Proteiniclasticum ruminis DSM 24773	Pseudobutyrivibrio ruminis ACV-9	Pseudobutyrivibrio ruminis AD2017	Pseudobutyrivibrio ruminis CF1b	Pseudobutyrivibrio ruminis DSM 9787	Pseudobutyrivibrio ruminis HUN009	Pseudobutyrivibrio sp AR14	Pseudobutyrivibrio sp. ACV-2	Pseudobutyrivibrio sp. C4	Pseudobutyrivibrio sp. LB2011	Pseudobutyrivibrio sp. MD2005	Pseudobutyrivibrio sp. NOR37	Pseudobutyrivibrio sp. OR37	Pseudobutyrivibrio sp. UC1225	Pseudobutyrivibrio sp. YE44	Pseudobutyrivibrio xylanivorans DSM 10317	Pseudochrobactrum sp. AO18b	Ruminobacter amylophilus DSM 1361	Ruminobacter sp. RM87	Ruminococcaceae bacterium AB4001	Ruminococcaceae bacterium AE2021	Ruminococcaceae bacterium D5	Ruminococcaceae bacterium FB2012	Ruminococcaceae bacterium KHP2	Ruminococcaceae bacterium P7	Ruminococcaceae bacterium YAD3003	Ruminococcaceae bacterium YRB3002	Ruminococcus albus 7	Ruminococcus albus 8	Ruminococcus albus AD2013	Ruminococcus albus AR67	Ruminococcus albus DSM 20455	Ruminococcus bromii YE282	Ruminococcus flavefaciens AE3010	Ruminococcus flavefaciens ATCC 19208	Ruminococcus flavefaciens FD-1	Ruminococcus flavefaciens MA2007	Ruminococcus flavefaciens MC2020	Ruminococcus flavefaciens ND2009	Ruminococcus flavefaciens SAb67	Ruminococcus flavefaciens XPD3002	Ruminococcus flavefaciens YAD2003	Ruminococcus flavefaciens YL228	Ruminococcus flavefaciens YRD2003	Ruminococcus gnavus AGR2154
Galactose metabolism	KO:K00917	tagatose 6-phosphate kinase [EC:2.7.1.144] (lacC)	0	0	0	0	0	0	0	0	1	0	0	0	0	1	0	0	0	0	0	0	0	0	0	0	0	0	0	0	0	0	0	0	0	0	0	0	0	0	0	0	0	0	0	0	0	0	1
	KO:K01220	6-phospho-beta-galactosidase [EC:3.2.1.85] (E3.2.1.85, lacG)	0	0	0	0	0	0	0	0	0	0	0	0	0	0	0	0	0	0	0	0	0	0	0	0	0	0	0	0	0	0	0	0	0	0	0	0	0	0	0	0	0	0	0	0	0	0	0
Lactate	KO:K00016	L-lactate dehydrogenase [EC:1.1.1.27] (LDH, ldh)	1	3	1	1	1	1	1	1	1	1	1	1	2	1	1	1	1	1	0	0	0	1	1	2	1	1	1	1	1	0	1	0	0	0	0	1	1	1	1	2	1	1	2	1	1	2	2
PTS systems	KO:K02744	PTS system, N-acetylgalactosamine-specific IIA component [EC:2.7.1.69] (PTS-Aga-EIIA, agaF)	0	0	0	0	0	0	0	0	0	0	0	0	0	0	0	0	0	0	0	0	0	0	0	0	0	0	0	0	0	0	0	0	0	0	0	0	0	0	0	0	0	0	0	0	0	0	1
	KO:K02745	PTS system, N-acetylgalactosamine-specific IIB component [EC:2.7.1.69] (PTS-Aga-EIIB, agaV)	0	0	0	0	0	0	0	0	0	0	0	0	0	0	0	0	0	0	0	0	0	0	0	0	0	0	0	0	0	0	0	0	0	0	0	0	0	0	0	0	0	0	0	0	0	0	1
	KO:K02746	PTS system, N-acetylgalactosamine-specific IIC component (PTS-Aga-EIIC, agaW)	0	0	0	0	0	0	0	0	0	0	0	0	0	0	0	0	0	0	0	0	0	0	0	0	0	0	0	0	0	0	0	0	0	0	0	0	0	0	0	0	0	0	0	0	0	0	1
	KO:K02747	PTS system, N-acetylgalactosamine-specific IID component (PTS-Aga-EIID, agaE)	0	0	0	0	0	0	0	0	0	0	0	0	0	0	0	0	0	0	0	0	0	0	0	0	0	0	0	0	0	0	0	0	0	0	0	0	0	0	0	0	0	0	0	0	0	0	1
	KO:K02759	PTS system, cellobiose-specific IIA component [EC:2.7.1.69] (PTS-Cel-EIIA, celC)	0	1	1	0	0	0	1	0	0	0	1	0	0	0	0	0	0	0	0	0	0	0	0	0	0	0	0	0	0	0	0	0	0	0	0	0	0	0	0	0	0	0	0	0	0	0	2
	KO:K02760	PTS system, cellobiose-specific IIB component [EC:2.7.1.69] (PTS-Cel-EIIB, celA)	0	1	2	0	0	0	1	0	0	0	1	0	0	0	0	0	0	0	0	0	0	0	0	0	0	0	0	0	0	0	0	0	0	0	0	0	0	0	0	0	0	0	0	0	0	0	2
	KO:K02761	PTS system, cellobiose-specific IIC component (PTS-Cel-EIIC, celB)	0	1	1	0	0	0	1	0	0	0	1	0	0	0	0	0	0	0	0	0	0	0	0	0	0	0	0	0	0	0	0	0	0	0	0	0	0	0	0	0	0	0	0	0	0	0	2
	KO:K02769	PTS system, fructose-specific IIB component [EC:2.7.1.69] (PTS-Fru-EIIB, fruA)	0	0	0	0	0	0	0	0	0	0	0	0	0	0	0	0	0	0	0	0	0	0	0	0	0	0	0	0	0	0	0	0	0	0	0	0	0	0	0	0	0	0	0	0	0	0	0
	KO:K02770	PTS system, fructose-specific IIC component (PTS-Fru-EIIC, fruA)	0	2	0	1	1	1	1	1	1	1	1	1	2	1	1	1	1	1	0	0	0	0	0	1	0	0	1	0	0	0	0	1	1	0	0	1	0	2	0	0	1	1	0	0	1	0	1
	KO:K02777	PTS system, glucose-specific IIA component [EC:2.7.1.69] (PTS-Glc-EIIA, crr)	0	1	2	0	0	0	0	0	0	0	0	0	0	0	0	0	0	0	0	1	1	0	0	0	1	0	0	0	0	0	0	0	0	0	0	0	0	0	0	0	0	0	0	0	0	0	0
	KO:K02778	PTS system, glucose-specific IIB component [EC:2.7.1.69] (PTS-Glc-EIIB, ptsG)	0	0	0	0	0	0	0	0	0	0	0	0	0	0	0	0	0	0	0	0	0	0	0	0	0	0	0	0	0	0	0	0	0	0	0	0	0	0	0	0	0	0	0	0	0	0	0
	KO:K02786	PTS system, lactose-specific IIA component [EC:2.7.1.69] (PTS-Lac-EIIA, lacF)	0	0	0	0	0	0	0	0	0	0	0	0	0	0	0	0	0	0	0	0	0	0	0	0	0	0	0	0	0	0	0	0	0	0	0	0	0	0	0	0	0	0	0	0	0	0	0
	KO:K02787	PTS system, lactose-specific IIB component [EC:2.7.1.69] (PTS-Lac-EIIB, lacE)	0	0	0	0	0	0	0	0	0	0	0	0	0	0	0	0	0	0	0	0	0	0	0	0	0	0	0	0	0	0	0	0	0	0	0	0	0	0	0	0	0	0	0	0	0	0	0
	KO:K02815	PTS system, sorbose-specific IID component (PTS-Sor-EIID, sorM)	0	0	0	0	0	0	0	0	0	0	0	0	0	0	0	0	0	0	0	0	0	0	0	0	0	0	0	0	0	0	0	0	0	0	0	0	0	0	0	0	0	0	0	0	0	0	0
	KO:K11202	PTS system, fructose-specific IIB-like component [EC:2.7.1.69] (PTS-Fru2-EIIB)	0	0	0	0	0	0	0	0	0	0	0	0	0	0	0	0	0	0	0	0	0	0	0	0	0	0	0	0	0	0	0	0	0	0	0	0	0	0	0	0	0	0	0	0	0	0	0
Bacterial Secretion Systems	KO:K02674	type IV pilus assembly protein PilY1 (pilY1)	0	0	0	0	0	0	0	0	0	0	0	0	0	0	0	0	0	0	0	0	0	0	0	0	0	0	0	0	0	0	0	0	0	0	0	0	0	0	0	0	0	0	0	0	0	0	0
	KO:K03219	type III secretion protein SctC (yscC)	0	0	0	0	0	0	0	0	0	0	0	0	0	0	0	0	0	0	0	0	0	0	0	0	0	0	0	0	0	0	0	0	0	0	0	0	0	0	0	0	0	0	0	0	0	0	0
	KO:K03222	type III secretion protein SctJ (yscJ)	0	0	0	0	0	0	0	0	0	0	0	0	0	0	0	0	0	0	0	0	0	0	0	0	0	0	0	0	0	0	0	0	0	0	0	0	0	0	0	0	0	0	0	0	0	0	0
	KO:K03223	type III secretion protein SctL (yscL)	0	0	0	0	0	0	0	0	0	0	0	0	0	0	0	0	0	0	0	0	0	0	0	0	0	0	0	0	0	0	0	0	0	0	0	0	0	0	0	0	0	0	0	0	0	0	0
	KO:K03224	ATP synthase in type III secretion protein SctN [EC:3.6.3.14] (yscN)	0	0	0	0	0	0	0	0	0	0	0	0	0	0	0	0	0	0	0	0	0	0	0	0	0	0	0	0	0	0	0	0	0	0	0	0	0	0	0	0	0	0	0	0	0	0	0
	KO:K03226	type III secretion protein SctR (yscR)	0	0	0	0	0	0	0	0	0	0	0	0	0	0	0	0	0	0	0	0	0	0	0	0	0	0	0	0	0	0	0	0	0	0	0	0	0	0	0	0	0	0	0	0	0	0	0
	KO:K03227	type III secretion protein SctS (yscS)	0	0	0	0	0	0	0	0	0	0	0	0	0	0	0	0	0	0	0	0	0	0	0	0	0	0	0	0	0	0	0	0	0	0	0	0	0	0	0	0	0	0	0	0	0	0	0
	KO:K03228	type III secretion protein SctT (yscT)	0	0	0	0	0	0	0	0	0	0	0	0	0	0	0	0	0	0	0	0	0	0	0	0	0	0	0	0	0	0	0	0	0	0	0	0	0	0	0	0	0	0	0	0	0	0	0
	KO:K03229	type III secretion protein SctU (yscU)	0	0	0	0	0	0	0	0	0	0	0	0	0	0	0	0	0	0	0	0	0	0	0	0	0	0	0	0	0	0	0	0	0	0	0	0	0	0	0	0	0	0	0	0	0	0	0
	KO:K03230	type III secretion protein SctV (yscV)	0	0	0	0	0	0	0	0	0	0	0	0	0	0	0	0	0	0	0	0	0	0	0	0	0	0	0	0	0	0	0	0	0	0	0	0	0	0	0	0	0	0	0	0	0	0	0
	KO:K04058	type III secretion protein SctW (yscW)	0	0	0	0	0	0	0	0	0	0	0	0	0	0	0	0	0	0	0	0	0	0	0	0	0	0	0	0	0	0	0	0	0	0	0	0	0	0	0	0	0	0	0	0	0	0	0
	KO:K00005	glycerol dehydrogenase [EC:1.1.1.6] (gldA)	0	0	0	0	0	0	0	0	0	0	0	0	0	0	0	0	0	0	0	0	0	0	0	1	0	0	0	0	0	0	0	0	0	0	0	0	0	0	0	0	0	0	0	0	0	0	1
	KO:K00119	E1.1.99.-	0	0	0	0	0	0	0	0	0	0	0	0	0	0	0	0	0	0	1	0	0	0	0	0	0	0	0	0	0	0	0	0	0	0	0	0	0	0	0	0	0	0	0	0	0	0	0
	KO:K00128	aldehyde dehydrogenase (NAD+) [EC:1.2.1.3] (E1.2.1.3)	0	0	1	1	0	1	1	0	0	0	0	0	0	0	1	1	1	1	5	0	0	0	0	1	0	0	0	0	0	0	0	0	0	0	0	0	0	0	0	0	0	0	0	0	0	0	2
	KO:K00224	E1.3.1.-	0	0	0	0	0	0	0	0	0	0	0	0	0	0	0	0	0	0	0	0	0	0	0	0	0	0	0	0	0	0	0	0	0	0	0	0	0	0	0	0	0	0	0	0	0	0	0
	KO:K00251	3-oxo-5-beta-steroid 4-dehydrogenase [EC:1.3.1.3] (AKR1D1)	0	0	0	0	0	0	0	0	0	0	0	0	0	0	0	0	0	0	0	0	0	0	0	0	0	0	0	0	0	0	0	0	0	0	0	0	0	0	0	0	0	0	0	0	0	0	0
	KO:K00311	electron-transferring-flavoprotein dehydrogenase [EC:1.5.5.1] (ETFDH)	0	0	0	0	0	0	0	0	0	0	0	0	0	0	0	0	0	0	1	0	0	0	0	0	0	0	0	0	0	0	0	0	0	0	0	0	0	0	0	0	0	0	0	0	0	0	0
	KO:K00366	ferredoxin-nitrite reductase [EC:1.7.7.1] (nirA)	0	0	0	0	0	0	0	0	0	0	0	0	0	0	0	0	0	0	0	0	0	0	0	0	0	0	0	0	0	0	0	0	0	0	0	0	0	0	0	0	0	0	0	0	0	0	1
	KO:K00383	glutathione reductase (NADPH) [EC:1.8.1.7] (GSR, gor)	0	0	0	0	0	0	0	0	0	0	0	0	0	0	0	0	0	0	1	0	0	0	0	0	0	0	0	0	0	0	0	0	0	0	0	0	0	0	0	0	0	0	0	0	0	0	0
	KO:K00394	adenylylsulfate reductase, subunit A [EC:1.8.99.2] (aprA)	0	0	0	1	0	1	1	0	1	1	0	0	1	1	0	1	1	0	0	1	1	0	0	0	0	0	0	0	0	0	0	0	0	0	0	0	0	0	0	0	0	0	0	0	0	0	0
	KO:K00459	nitronate monooxygenase [EC:1.13.12.16] (ncd2, npd)	1	0	0	0	0	0	0	0	0	0	0	0	0	0	0	0	0	0	1	0	0	0	0	1	0	0	0	0	0	0	0	0	0	0	0	0	0	0	0	0	0	0	0	0	0	0	0
	KO:K00462	biphenyl-2,3-diol 1,2-dioxygenase [EC:1.13.11.39] (bphC)	0	0	0	0	0	0	0	0	0	0	0	0	0	0	0	0	0	0	0	0	0	0	0	0	0	0	0	0	0	0	0	0	0	0	0	0	0	0	0	0	0	0	0	0	0	0	0
	KO:K00526	ribonucleoside-diphosphate reductase beta chain [EC:1.17.4.1] (E1.17.4.1B, nrdB, nrdF)	0	1	0	0	0	0	0	0	0	0	0	0	0	0	0	0	0	0	1	0	0	0	0	0	0	0	0	0	0	0	0	0	0	0	0	0	0	0	0	0	0	0	0	0	0	0	1
	KO:K00539	E1.97.1.-	0	0	0	0	0	0	0	0	0	0	0	0	0	0	0	0	0	0	0	0	0	0	0	0	0	0	0	0	0	0	0	0	0	0	0	0	0	0	0	0	0	0	0	0	0	0	0
	KO:K00547	homocysteine S-methyltransferase [EC:2.1.1.10] (mmuM)	0	0	0	0	0	0	0	0	0	0	0	0	0	0	0	0	0	0	0	0	0	0	0	0	0	0	0	0	0	0	0	0	0	0	0	0	0	0	0	0	0	0	0	0	0	0	0
	KO:K00549	5-methyltetrahydropteroyltriglutamate--homocysteine methyltransferase [EC:2.1.1.14] (metE)	0	0	0	0	0	0	0	0	1	0	0	0	0	1	0	0	0	0	2	1	1	1	1	0	0	1	0	1	0	1	1	1	1	1	0	1	1	0	1	0	0	0	0	1	1	0	0
	KO:K00563	23S rRNA (guanine745-N1)-methyltransferase [EC:2.1.1.187] (rlmA1)	1	1	1	0	0	0	0	0	0	0	0	0	0	0	0	0	0	0	0	0	0	0	0	1	1	0	1	0	0	1	1	1	1	1	0	1	1	1	1	1	1	1	1	1	1	1	0
	KO:K00614	E2.1.-.-	0	0	0	0	0	0	0	0	0	0	0	0	0	0	0	0	0	0	0	0	0	0	0	0	0	0	0	0	0	0	0	0	0	0	0	0	0	0	0	0	0	0	0	0	0	0	0
	KO:K00666	fatty-acyl-CoA synthase [EC:6.2.1.-] (K00666)	1	0	1	0	0	0	0	0	0	0	0	0	0	0	0	0	0	0	1	0	0	1	1	0	0	1	0	1	2	1	0	1	1	1	0	2	3	2	2	1	2	2	1	1	2	1	0
	KO:K00687	penicillin-binding protein 2B [EC:2.3.2.-] (pbp2B, penA)	0	0	0	0	0	0	0	0	0	0	0	0	0	0	0	0	0	0	0	0	0	0	0	0	0	0	0	0	0	0	0	0	0	0	0	0	0	0	0	0	0	0	0	0	0	0	0
	KO:K00758	thymidine phosphorylase [EC:2.4.2.4] (deoA, TYMP)	1	1	1	0	0	0	0	0	0	0	0	0	0	0	0	0	0	0	1	0	0	0	0	0	0	0	0	0	0	0	0	0	0	0	0	0	0	0	0	0	0	0	0	0	0	0	0
	KO:K00827	alanine-glyoxylate transaminase / (R)-3-amino-2-methylpropionate-pyruvate transaminase [EC:2.6.1.44 2.6.1.40] (AGXT2)	0	0	0	0	0	0	0	0	0	0	0	0	0	0	0	0	0	0	0	0	0	0	0	0	0	0	0	0	0	0	0	0	0	0	0	0	0	0	0	0	0	0	0	0	0	0	0
	KO:K00904	deoxyguanosine kinase [EC:2.7.1.113] (DGUOK)	0	0	0	0	0	0	0	0	0	0	0	0	0	0	0	0	0	0	0	0	0	0	0	0	0	0	0	0	0	0	0	0	0	0	0	0	0	0	0	0	0	0	0	0	0	0	0
	KO:K00953	FAD synthetase [EC:2.7.7.2] (FLAD1)	0	0	0	0	0	0	0	0	0	0	0	0	0	0	0	0	0	0	0	0	0	0	0	0	0	0	0	0	0	0	0	0	0	0	0	0	0	0	0	0	0	0	0	0	0	0	0
	KO:K01160	crossover junction endodeoxyribonuclease RusA [EC:3.1.22.4] (rusA)	0	0	0	0	0	0	0	0	0	0	0	0	0	0	0	0	0	0	0	0	0	0	0	0	0	0	0	0	0	0	0	0	0	0	0	0	0	0	0	0	0	0	0	0	0	0	0
	KO:K01232	maltose-6'-phosphate glucosidase [EC:3.2.1.122] (E3.2.1.122, glvA)	0	0	2	0	0	0	0	0	0	0	0	0	0	0	0	0	0	0	0	0	0	0	0	0	0	0	0	0	0	0	0	0	0	0	0	0	0	0	0	0	0	0	0	0	0	0	0
	KO:K01249	DNA glycosylase [EC:3.2.2.-] (E3.2.2.-)	0	0	0	0	0	0	0	0	0	0	0	0	0	0	0	0	0	0	0	0	0	0	0	0	0	0	0	0	0	0	0	0	0	0	0	0	0	0	0	0	0	0	0	0	0	0	0
	KO:K01271	Xaa-Pro dipeptidase [EC:3.4.13.9] (pepQ)	0	0	1	0	0	0	0	0	0	0	0	0	0	0	1	0	0	0	2	0	0	0	0	0	0	0	0	0	0	0	0	0	0	0	0	0	0	0	0	0	0	0	0	0	0	0	0
	KO:K01342	subtilisin [EC:3.4.21.62] (aprE)	0	0	0	0	0	0	0	0	0	0	0	0	0	0	0	0	0	0	0	0	0	0	0	0	0	0	0	0	0	0	0	0	0	0	0	0	0	0	0	0	0	0	0	0	0	0	0
	KO:K01420	CRP/FNR family transcriptional regulator, anaerobic regulatory protein (fnr)	1	0	2	0	0	0	0	0	0	0	0	0	0	0	0	0	0	0	1	1	1	0	0	0	0	0	2	0	0	1	0	1	1	1	1	0	1	0	1	0	0	0	0	1	0	0	2
	KO:K01444	N4-(beta-N-acetylglucosaminyl)-L-asparaginase [EC:3.5.1.26] (AGA, aspG)	0	0	0	0	0	0	0	0	0	0	0	0	0	0	0	0	0	0	0	0	0	0	0	0	0	0	0	0	0	0	0	0	0	0	0	0	0	0	0	0	0	0	0	0	0	0	0
	KO:K01455	formamidase [EC:3.5.1.49] (E3.5.1.49)	0	0	0	0	0	0	0	0	0	0	0	0	0	0	0	0	0	0	1	0	0	0	0	0	0	0	0	0	0	0	0	0	0	0	0	0	0	0	0	0	0	0	0	0	0	0	0
	KO:K01631	2-dehydro-3-deoxyphosphogalactonate aldolase [EC:4.1.2.21] (dgoA)	0	0	0	0	0	0	0	0	0	0	0	0	0	0	0	0	0	0	1	0	0	0	0	0	0	0	0	0	0	0	0	0	0	0	0	0	0	0	0	0	0	0	0	0	0	0	0
	KO:K01632	fructose-6-phosphate phosphoketolase [EC:4.1.2.22] (E4.1.2.22)	0	0	0	0	0	0	0	0	0	0	0	0	0	0	0	0	0	0	0	0	0	0	0	0	0	0	0	0	0	0	0	0	0	0	0	0	0	0	0	0	0	0	0	0	0	0	0
	KO:K01750	ornithine cyclodeaminase [EC:4.3.1.12] (E4.3.1.12, ocd)	0	1	0	0	0	0	0	0	0	1	0	0	0	1	0	0	0	0	2	0	0	0	0	2	1	0	0	0	0	0	0	0	0	0	0	0	0	0	0	0	0	0	0	0	0	0	0
	KO:K01788	N-acylglucosamine-6-phosphate 2-epimerase [EC:5.1.3.9] (nanE)	1	2	3	1	0	0	1	1	1	0	1	1	1	1	0	0	0	0	0	0	0	0	0	0	0	0	0	0	0	0	0	0	0	0	0	0	0	0	0	0	0	0	0	0	0	0	2
	KO:K01792	glucose-6-phosphate 1-epimerase [EC:5.1.3.15] (E5.1.3.15)	1	1	0	0	0	0	0	0	0	0	0	0	0	0	0	0	0	0	0	0	0	0	0	0	0	0	0	0	0	0	0	0	0	0	0	0	0	0	0	0	0	0	0	0	0	0	0
	KO:K01846	methylaspartate mutase [EC:5.4.99.1] (E5.4.99.1)	0	1	2	0	0	0	0	0	0	0	0	0	0	0	0	0	0	0	0	0	0	0	0	0	0	0	0	0	0	0	0	0	0	0	0	0	0	0	0	0	0	0	0	0	0	0	0
	KO:K01912	phenylacetate-CoA ligase [EC:6.2.1.30] (paaK)	0	0	0	1	0	0	0	0	0	1	0	0	0	0	0	0	0	0	0	1	1	1	2	2	2	2	2	1	0	2	2	2	2	2	1	4	2	3	2	2	3	3	3	3	3	3	0
	KO:K01913	E6.2.1.-	0	0	0	0	0	0	0	0	0	0	0	0	0	0	0	0	0	0	0	0	0	0	0	0	0	0	0	0	0	0	0	0	0	0	0	0	0	0	0	0	0	0	0	0	0	0	0
	KO:K02036	phosphate transport system ATP-binding protein [EC:3.6.3.27] (pstB)	1	1	1	0	0	0	0	0	0	0	0	0	0	0	0	0	1	1	1	0	0	0	0	2	0	0	0	0	0	0	0	0	0	0	1	0	0	0	0	0	0	1	0	0	0	0	1
	KO:K02038	phosphate transport system permease protein (pstA)	1	1	1	0	0	0	0	0	0	0	0	0	0	0	0	0	1	1	1	0	0	0	0	2	0	0	0	0	0	0	0	0	0	0	1	0	0	0	0	0	0	1	0	0	0	0	1
	KO:K02047	sulfate transport system permease protein (cysW)	0	0	0	1	0	1	1	0	1	1	0	0	1	1	0	1	1	0	2	1	1	0	0	0	0	0	0	0	0	0	0	0	0	0	0	0	0	0	0	0	0	0	0	0	0	0	0
	KO:K02082	tagatose-6-phosphate ketose/aldose isomerase [EC:5.-.-.-] (agaS)	0	0	0	0	0	0	0	0	0	0	0	0	0	0	0	0	0	0	0	0	0	0	0	0	0	0	0	0	0	0	0	0	0	0	0	0	0	0	0	0	0	0	0	0	0	0	0
	KO:K02217	ferritin [EC:1.16.3.1] (ftnA, ftn)	0	1	0	0	0	0	0	0	0	0	0	0	0	0	0	0	0	0	0	0	0	0	0	0	0	0	0	0	0	0	0	0	0	0	1	0	0	0	0	0	0	0	0	0	0	0	0
	KO:K02243	competence protein ComGA (comGA)	0	0	0	0	0	0	0	0	0	0	0	0	0	0	0	0	0	0	0	0	0	0	0	0	0	0	0	0	0	0	0	0	0	0	0	0	0	0	0	0	0	0	0	0	0	0	0
	KO:K02245	competence protein ComGC (comGC)	0	0	0	0	0	0	0	0	0	0	0	0	0	0	0	0	0	0	0	0	0	0	0	0	0	0	0	0	0	0	0	0	0	0	0	0	0	0	0	0	0	0	0	0	0	0	0
	KO:K02430	DeoR family transcriptional regulator, L-fucose operon activator (fucR)	0	0	0	0	0	0	0	0	0	0	0	0	0	0	0	0	0	0	0	0	0	0	0	0	0	0	0	0	0	0	0	0	0	0	0	0	0	0	0	0	0	0	0	0	0	0	0
	KO:K02436	DeoR family transcriptional regulator, galactitol utilization operon repressor (gatR)	0	0	0	0	0	0	0	0	0	0	0	0	0	0	0	0	0	0	0	0	0	0	0	0	0	0	0	0	0	0	0	0	0	0	0	0	0	0	0	0	0	0	0	0	0	0	0
	KO:K02511	MFS transporter, ACS family, 4-hydroxyphenylacetate permease (hpaX)	0	0	0	0	0	0	0	0	0	0	0	0	0	0	0	0	0	0	0	0	0	0	0	0	0	0	0	0	0	0	0	0	0	0	0	0	0	0	0	0	0	0	0	0	0	0	0
	KO:K02526	2-keto-3-deoxygluconate permease (kdgT)	0	0	0	0	0	0	0	0	0	0	0	0	0	0	0	0	0	0	0	0	0	0	0	1	0	0	0	0	0	0	0	0	0	0	0	0	0	0	0	0	0	0	0	0	0	0	0
	KO:K02530	DeoR family transcriptional regulator, lactose phosphotransferase system repressor (lacR)	0	0	0	0	0	0	0	0	0	0	0	0	0	0	0	0	0	0	0	0	0	0	0	0	0	0	0	0	0	0	0	0	0	0	0	0	0	0	0	0	0	0	0	0	0	0	0
	KO:K02598	nitrite transporter NirC (nirC)	0	0	0	0	1	0	0	0	0	1	0	0	0	0	0	0	0	0	0	0	0	0	0	0	0	0	0	0	0	0	0	0	0	0	0	0	0	0	0	0	0	0	0	0	0	0	1
	KO:K02856	L-rhamnose-H+ transport protein (K02856, rhaT)	0	0	0	0	0	0	0	0	0	0	0	0	0	0	0	0	0	0	0	0	0	0	0	0	0	0	0	0	0	0	0	0	0	0	0	0	0	0	0	0	0	0	0	0	0	0	0
	KO:K03189	urease accessory protein (ureG)	0	0	0	0	0	0	0	0	0	0	0	0	0	0	0	0	0	0	0	0	0	0	0	0	0	0	0	0	0	0	1	0	0	0	0	0	0	0	0	0	0	0	0	0	0	0	0
	KO:K03311	branched-chain amino acid:cation transporter, LIVCS family (TC.LIVCS)	0	1	1	0	0	0	0	0	0	0	0	0	0	0	0	0	0	0	0	0	0	0	0	0	0	0	0	0	0	0	0	0	0	0	0	0	0	0	0	0	0	0	0	0	0	0	1
	KO:K03325	arsenite transporter, ACR3 family (TC.ACR3)	0	0	0	0	0	0	0	0	0	0	0	0	0	0	0	0	0	0	1	0	0	0	0	0	0	0	1	0	0	0	0	0	0	0	0	0	0	0	0	0	0	0	0	0	0	0	0
	KO:K03445	MFS transporter, DHA1 family, purine ribonucleoside efflux pump (nepI)	0	0	0	0	0	0	0	0	0	0	0	0	0	0	0	0	0	0	0	0	0	0	0	0	0	0	0	0	0	0	0	0	0	0	0	0	0	0	0	0	0	0	0	0	0	0	0
	KO:K03478	hypothetical protein (ydjC)	0	0	1	0	0	0	0	0	0	0	0	0	0	0	0	0	0	0	0	0	0	0	0	0	0	0	0	0	0	0	0	0	0	0	0	0	0	0	0	0	0	0	0	0	0	0	0
	KO:K03481	RpiR family transcriptional regulator, glv operon transcriptional regulator (glvR)	0	0	0	0	0	0	0	0	0	0	0	0	0	0	0	0	0	0	0	0	0	0	0	1	0	0	0	0	0	0	0	0	0	0	0	0	0	0	0	0	0	0	0	0	0	0	0
	KO:K03488	beta-glucoside operon transcriptional antiterminator (licT, bglG)	0	1	1	1	1	1	1	1	1	1	1	1	1	1	0	1	1	1	0	0	0	0	0	0	0	0	0	0	0	1	0	0	0	1	0	0	0	0	0	0	0	0	0	0	0	0	3
	KO:K03492	GntR family transcriptional regulator (ydhQ)	0	0	0	0	0	0	0	0	0	0	0	0	0	0	0	0	0	0	0	0	0	0	0	0	0	0	0	0	0	0	0	0	0	0	0	0	0	0	0	0	0	0	0	0	0	0	0
	KO:K03579	ATP-dependent helicase HrpB [EC:3.6.4.13] (hrpB)	1	1	0	0	0	0	0	0	0	0	0	0	0	0	0	0	0	0	1	0	0	0	0	0	0	0	0	0	0	0	0	0	0	0	0	0	0	0	0	0	0	0	0	0	0	0	0
Table S6 continued						Pseudobutyrivibrio																		Ruminococcus
Categories	Function ID	Name	Propionibacteriaceae bacterium P6A17	Propionibacterium sp. MB3007	Proteiniclasticum ruminis DSM 24773	Pseudobutyrivibrio ruminis ACV-9	Pseudobutyrivibrio ruminis AD2017	Pseudobutyrivibrio ruminis CF1b	Pseudobutyrivibrio ruminis DSM 9787	Pseudobutyrivibrio ruminis HUN009	Pseudobutyrivibrio sp AR14	Pseudobutyrivibrio sp. ACV-2	Pseudobutyrivibrio sp. C4	Pseudobutyrivibrio sp. LB2011	Pseudobutyrivibrio sp. MD2005	Pseudobutyrivibrio sp. NOR37	Pseudobutyrivibrio sp. OR37	Pseudobutyrivibrio sp. UC1225	Pseudobutyrivibrio sp. YE44	Pseudobutyrivibrio xylanivorans DSM 10317	Pseudochrobactrum sp. AO18b	Ruminobacter amylophilus DSM 1361	Ruminobacter sp. RM87	Ruminococcaceae bacterium AB4001	Ruminococcaceae bacterium AE2021	Ruminococcaceae bacterium D5	Ruminococcaceae bacterium FB2012	Ruminococcaceae bacterium KHP2	Ruminococcaceae bacterium P7	Ruminococcaceae bacterium YAD3003	Ruminococcaceae bacterium YRB3002	Ruminococcus albus 7	Ruminococcus albus 8	Ruminococcus albus AD2013	Ruminococcus albus AR67	Ruminococcus albus DSM 20455	Ruminococcus bromii YE282	Ruminococcus flavefaciens AE3010	Ruminococcus flavefaciens ATCC 19208	Ruminococcus flavefaciens FD-1	Ruminococcus flavefaciens MA2007	Ruminococcus flavefaciens MC2020	Ruminococcus flavefaciens ND2009	Ruminococcus flavefaciens SAb67	Ruminococcus flavefaciens XPD3002	Ruminococcus flavefaciens YAD2003	Ruminococcus flavefaciens YL228	Ruminococcus flavefaciens YRD2003	Ruminococcus gnavus AGR2154
	KO:K03647	protein involved in ribonucleotide reduction (nrdI)	0	0	0	0	0	0	0	0	0	0	0	0	0	0	0	0	0	0	1	0	0	0	0	0	0	0	0	0	0	0	0	0	0	0	0	0	0	0	0	0	0	0	0	0	0	0	0
	KO:K03712	MarR family transcriptional regulator, multiple antibiotic resistance protein MarR (marR)	0	0	0	0	0	0	0	0	0	0	0	0	0	0	0	0	0	0	0	0	0	0	0	0	0	0	0	0	0	0	0	0	0	0	0	0	0	0	0	0	0	0	0	0	0	0	0
	KO:K03741	arsenate reductase [EC:1.20.4.1] (ARSC2, arsC)	0	0	1	0	0	0	0	0	0	0	0	0	0	0	0	0	0	0	0	0	0	0	0	0	0	0	0	0	0	0	0	0	0	0	0	0	0	0	0	0	0	0	0	0	0	0	1
	KO:K04047	starvation-inducible DNA-binding protein (dps)	0	1	2	0	0	0	0	0	0	0	0	0	0	0	0	0	0	0	1	0	0	0	0	0	0	0	0	0	0	0	0	0	0	0	0	0	0	0	0	0	0	0	0	0	0	0	0
	KO:K04874	potassium voltage-gated channel Shaker-related subfamily A member 1 (KCNA1)	0	0	0	0	0	0	0	0	0	0	0	0	0	0	0	0	0	0	0	0	0	0	0	0	0	0	0	0	0	0	0	0	0	0	0	0	0	0	0	0	0	0	0	0	0	0	0
	KO:K05299	formate dehydrogenase alpha subunit [EC:1.2.1.43] (fdhA1)	0	0	0	0	0	0	0	0	0	0	0	0	0	0	0	0	0	0	0	0	0	0	0	0	0	0	0	0	0	0	0	0	0	0	0	0	0	0	0	0	0	0	0	0	0	0	0
	KO:K05337	ferredoxin (fer)	0	0	1	0	0	0	0	0	0	0	0	0	0	0	0	0	0	0	0	0	0	0	0	1	0	0	0	0	1	0	0	0	0	0	0	0	0	0	0	0	0	0	0	0	0	0	1
	KO:K05362	UDP-N-acetylmuramoyl-L-alanyl-D-glutamate-L-lysine ligase [EC:6.3.2.7] (E6.3.2.7, murE)	0	0	0	0	0	0	0	0	0	0	0	0	0	0	0	0	0	0	0	0	0	0	0	0	0	0	0	0	0	0	0	0	0	0	0	0	0	0	0	0	0	0	0	0	0	0	0
	KO:K05522	endonuclease VIII [EC:3.2.2.- 4.2.99.18] (nei)	1	0	0	0	0	0	0	0	0	0	0	0	0	0	0	0	0	0	0	0	0	0	0	0	0	0	0	0	0	0	0	0	0	0	0	0	0	0	0	0	0	0	0	0	0	0	0
	KO:K05556	ketoreductase RED1 [EC:1.1.1.-] (actVI1, RED1)	0	0	0	0	0	0	0	0	0	0	0	0	0	0	0	0	0	0	0	0	0	0	0	0	0	0	0	0	0	0	0	0	0	0	0	0	0	0	0	0	0	0	0	0	0	0	0
	KO:K05820	MFS transporter, PPP family, 3-phenylpropionic acid transporter (hcaT)	0	0	1	1	1	1	1	1	1	1	1	1	1	1	1	1	1	1	0	0	0	1	1	0	0	1	0	1	0	0	0	0	0	0	0	0	0	0	0	0	0	0	0	0	0	0	0
	KO:K05823	N-acetyldiaminopimelate deacetylase [EC:3.5.1.47] (E3.5.1.47)	0	0	0	0	0	0	0	0	0	0	0	0	0	0	0	0	0	0	0	0	0	0	0	0	0	0	0	0	0	0	0	0	0	0	0	0	0	0	0	0	0	0	0	0	0	0	0
	KO:K05830	acetylornithine/LysW-gamma-L-lysine aminotransferase [EC:2.6.1.11 2.6.1.-] (lysJ)	0	0	0	0	0	0	0	0	0	0	0	0	0	0	0	0	0	0	0	0	0	0	0	0	0	0	0	0	0	0	0	0	0	0	0	0	0	0	0	0	0	0	0	0	0	0	0
	KO:K05845	osmoprotectant transport system substrate-binding protein (opuC)	1	1	2	0	0	0	0	0	0	0	0	0	0	0	0	0	0	0	0	0	0	0	0	0	0	0	0	0	0	0	0	0	0	0	0	0	0	0	0	0	0	0	0	0	0	0	0
	KO:K05847	osmoprotectant transport system ATP-binding protein (opuA)	1	1	3	0	0	0	0	0	0	0	0	0	0	0	0	0	0	0	0	0	0	0	0	0	0	0	0	0	0	0	0	0	0	0	0	0	0	0	0	0	0	0	0	0	0	0	0
	KO:K05894	12-oxophytodienoic acid reductase [EC:1.3.1.42] (E1.3.1.42)	0	0	0	0	0	0	0	0	0	0	0	0	0	0	0	0	0	0	0	0	0	0	0	0	0	0	0	0	0	0	0	0	0	0	0	0	0	0	0	0	0	0	0	0	0	0	0
	KO:K05915	E1.13.-.-	0	0	0	0	0	0	0	0	0	0	0	0	0	0	0	0	0	0	0	0	0	0	0	0	0	0	0	0	0	0	0	0	0	0	0	0	0	0	0	0	0	0	0	0	0	0	0
	KO:K06199	CrcB protein (crcB)	2	2	0	0	0	0	1	0	0	0	0	0	0	0	0	0	0	0	1	1	1	0	1	0	0	1	1	0	0	0	0	0	0	0	0	0	1	0	0	1	0	0	0	1	1	1	0
	KO:K06286	septation ring formation regulator (ezrA)	0	0	0	0	0	0	0	0	0	0	0	0	0	0	0	0	0	0	0	0	0	0	0	0	0	0	0	0	0	0	0	0	0	0	0	0	0	0	0	0	0	0	0	0	0	0	0
	KO:K06929	K06929	0	0	0	0	0	0	0	0	0	0	0	0	0	0	0	0	0	0	1	0	0	0	0	0	0	0	0	0	0	0	0	0	0	0	0	0	0	0	0	0	0	0	0	0	0	0	0
	KO:K06956	K06956	0	0	1	0	0	0	0	0	0	0	0	0	0	0	0	0	0	0	0	0	0	0	0	0	0	0	0	0	0	0	0	0	0	0	0	0	0	0	0	0	0	0	0	0	0	0	1
	KO:K07249	retinal dehydrogenase [EC:1.2.1.36] (E1.2.1.36)	0	0	0	0	0	0	0	0	0	0	0	0	0	0	0	0	0	0	0	0	0	0	0	0	0	0	0	0	0	0	0	0	0	0	0	0	0	0	0	0	0	0	0	0	0	0	0
	KO:K07283	putative salt-induced outer membrane protein (ydiY)	0	0	0	0	0	0	0	0	0	0	0	0	0	0	0	0	0	0	0	0	0	0	0	0	0	0	0	0	0	0	0	0	0	0	0	0	0	0	0	0	0	0	0	0	0	0	0
	KO:K07396	putative protein-disulfide isomerase (K07396)	0	0	0	0	0	0	0	0	0	0	0	0	0	0	0	0	0	0	0	0	0	0	0	0	0	0	0	0	0	0	0	0	0	0	0	0	0	0	0	0	0	0	0	0	0	0	0
	KO:K07483	transposase (K07483)	9	0	0	0	0	0	0	0	0	0	0	0	0	0	0	0	0	0	3	0	1	0	0	0	0	0	0	0	1	0	0	0	0	0	0	0	0	0	1	0	0	0	5	1	0	0	1
	KO:K07496	putative transposase (K07496)	0	0	2	0	0	0	0	0	0	0	0	0	0	0	0	0	0	0	0	0	0	0	0	0	0	0	0	1	0	3	0	10	0	3	1	0	0	0	0	0	0	0	0	0	0	0	0
	KO:K07497	putative transposase (K07497)	0	0	0	0	1	0	0	0	0	0	0	0	0	0	0	0	0	0	1	0	0	0	0	0	0	0	2	0	0	0	0	0	0	0	0	0	0	0	0	0	0	0	0	0	0	0	0
	KO:K07542	phosphatidylinositol glycan, class V [EC:2.4.1.-] (PIGV)	0	0	0	0	0	0	0	0	0	0	0	0	0	0	0	0	0	0	0	0	0	0	0	0	0	0	0	0	0	0	0	0	0	0	0	0	0	0	0	0	0	0	0	0	0	0	0
	KO:K07570	general stress protein 13 (GSP13)	0	0	0	0	0	0	0	0	0	0	0	0	0	0	0	0	0	0	0	0	0	0	0	0	0	0	0	0	0	0	0	0	0	0	0	0	0	0	0	0	0	0	0	0	0	0	0
	KO:K07757	sugar-phosphatase [EC:3.1.3.23] (E3.1.3.23)	0	0	0	0	0	0	0	0	0	0	0	0	0	0	0	0	0	0	0	0	0	0	0	0	0	0	0	0	0	0	0	0	0	0	0	0	0	0	0	0	0	0	0	0	0	0	0
	KO:K07770	two-component system, OmpR family, response regulator CssR (cssR)	0	0	0	0	0	0	0	0	0	0	0	0	0	0	0	0	0	0	0	0	0	0	0	0	0	0	0	0	0	0	0	0	0	0	0	0	0	0	0	0	0	0	0	0	0	0	0
	KO:K07796	Cu(I)/Ag(I) efflux system outer membrane protein CusC/SilC (cusC, silC)	0	0	0	0	0	0	0	0	0	0	0	0	0	0	0	0	0	0	0	0	0	0	0	0	0	0	0	0	0	0	0	0	0	0	0	0	0	0	0	0	0	0	0	0	0	0	0
	KO:K08153	MFS transporter, DHA1 family, multidrug resistance protein (blt, norA)	0	0	0	0	0	0	0	0	0	0	0	0	0	0	0	0	0	0	0	0	0	0	0	0	0	0	0	0	0	0	0	0	0	0	0	0	0	0	0	0	0	0	0	0	0	0	0
	KO:K08159	MFS transporter, DHA1 family, L-arabinose/isopropyl-beta-D-thiogalactopyranoside export protein (sotB)	0	0	0	0	0	0	0	0	0	0	0	0	0	0	0	0	0	0	0	0	0	0	0	0	0	0	0	0	0	0	0	0	0	0	0	0	0	0	0	0	0	0	0	0	0	0	0
	KO:K08605	coccolysin [EC:3.4.24.30] (E3.4.24.30)	0	0	0	0	0	0	0	0	0	0	0	0	0	0	0	0	0	0	0	0	0	0	0	0	0	0	0	0	0	0	0	0	0	0	0	0	0	0	0	0	0	0	0	0	0	0	0
	KO:K08635	membrane metallo-endopeptidase-like 1 (MMEL1)	0	0	0	0	0	0	0	0	0	0	0	0	0	0	0	0	0	0	0	0	0	0	0	0	0	0	0	0	0	0	0	0	0	0	0	0	0	0	0	0	0	0	0	0	0	0	0
	KO:K08636	phosphate-regulating neutral endopeptidase [EC:3.4.24.-] (PHEX)	0	0	0	0	0	0	0	0	0	0	0	0	0	0	0	0	0	0	0	0	0	0	0	0	0	0	0	0	0	0	0	0	0	0	0	0	0	0	0	0	0	0	0	0	0	0	0
	KO:K08641	D-alanyl-D-alanine dipeptidase [EC:3.4.13.22] (vanX)	0	0	0	0	1	0	0	0	0	1	0	0	0	0	0	0	0	0	0	1	1	1	0	0	1	0	3	0	1	0	0	0	0	0	0	0	0	0	0	0	0	0	0	0	0	0	0
	KO:K09155	hypothetical protein (K09155)	0	0	1	1	2	1	1	1	0	2	1	1	1	0	1	1	1	1	0	0	0	0	0	0	0	0	0	0	0	0	0	0	0	0	0	0	0	0	0	0	1	0	0	0	0	0	0
	KO:K09610	endothelin-converting enzyme-like 1 [EC:3.4.24.-] (ECEL1)	0	0	0	0	0	0	0	0	0	0	0	0	0	0	0	0	0	0	0	0	0	0	0	0	0	0	0	0	0	0	0	0	0	0	0	0	0	0	0	0	0	0	0	0	0	0	0
	KO:K09693	teichoic acid transport system ATP-binding protein [EC:3.6.3.40] (tagH)	0	0	0	0	0	0	0	0	0	0	0	0	0	0	0	0	0	0	0	0	0	0	0	0	0	0	0	0	0	0	0	0	0	0	0	0	0	0	0	0	0	0	0	0	0	0	0
	KO:K09711	hypothetical protein (K09711)	0	0	0	0	0	0	0	0	0	0	0	0	0	0	0	0	0	0	0	0	0	0	0	0	0	0	0	0	0	0	0	0	0	0	0	0	0	0	0	0	0	0	0	0	0	0	0
	KO:K09716	hypothetical protein (K09716)	0	0	0	0	0	0	0	0	0	0	0	0	0	0	0	0	0	0	0	0	0	0	0	0	0	0	0	0	0	0	0	0	0	0	0	0	0	0	0	0	0	0	0	0	0	0	0
	KO:K09744	hypothetical protein (K09744)	0	0	0	0	0	0	0	0	0	0	0	0	0	0	0	0	0	0	0	0	0	0	0	0	0	0	0	0	0	0	0	0	0	0	0	0	0	0	0	0	0	0	0	0	0	0	0
	KO:K09813	hemin transport system permease protein (hrtB)	0	0	0	0	0	0	0	0	0	0	0	0	0	0	0	0	0	0	0	0	0	0	0	0	0	0	0	0	0	0	0	0	0	0	0	0	0	0	0	0	0	0	0	0	0	0	0
	KO:K09825	Fur family transcriptional regulator, peroxide stress response regulator (perR)	0	0	2	1	1	0	1	1	1	0	1	1	1	1	1	0	0	0	0	0	0	0	0	1	0	0	0	0	0	0	0	0	0	0	1	0	0	0	0	0	0	0	0	0	0	0	1
	KO:K09963	hypothetical protein (K09963)	0	0	1	0	0	0	0	0	0	0	0	0	0	0	0	0	0	0	0	0	0	0	0	0	0	0	0	0	0	0	0	0	0	0	0	0	0	0	0	0	0	0	0	0	0	0	2
	KO:K09972	general L-amino acid transport system ATP-binding protein [EC:3.6.3.-] (aapP, bztD)	0	0	0	0	0	0	0	0	0	0	0	0	0	0	0	0	0	0	1	0	0	0	0	0	0	0	0	0	0	0	0	0	0	0	0	0	0	0	0	0	0	0	0	0	0	0	0
	KO:K09996	arginine transport system substrate-binding protein (artJ)	0	0	0	0	0	0	0	0	0	0	0	0	0	0	0	0	0	0	0	0	0	0	0	0	0	0	0	0	0	0	0	0	0	0	0	0	0	0	0	0	0	0	0	0	0	0	0
	KO:K10060	C-type lectin domain family 4 member F (CLEC4F, CLECSF13)	0	0	0	0	0	0	0	0	0	0	0	0	0	0	0	0	0	0	0	0	0	0	0	0	0	0	0	0	0	0	0	0	0	0	0	0	0	0	0	0	0	0	0	0	0	0	0
	KO:K10120	fructooligosaccharide transport system substrate-binding protein (K10120, msmE)	0	0	0	1	0	0	1	1	0	0	0	0	1	0	0	0	0	0	0	0	0	0	0	0	0	0	0	0	0	0	0	0	0	0	0	0	0	0	0	0	0	0	0	0	0	0	0
	KO:K10121	fructooligosaccharide transport system permease protein (K10121, msmF)	0	0	0	1	0	0	1	1	0	0	0	0	1	0	0	0	0	0	0	0	0	0	0	0	0	0	0	0	0	0	0	0	0	0	0	0	0	0	0	0	0	0	0	0	0	0	0
	KO:K10122	fructooligosaccharide transport system permease protein (K10122, msmG)	0	0	0	1	0	0	1	1	0	0	0	0	1	0	0	0	0	0	0	0	0	0	0	0	0	0	0	0	0	0	0	0	0	0	0	0	0	0	0	0	0	0	0	0	0	0	0
	KO:K10254	oleate hydratase [EC:4.2.1.53] (ohyA, sph)	0	1	0	0	0	0	0	0	0	0	0	0	0	0	0	0	0	0	0	0	0	0	0	1	0	0	0	0	0	0	0	0	0	0	0	0	0	1	0	0	0	0	0	0	0	0	1
	KO:K10639	E3 ubiquitin-protein ligase CCNP1IP1 [EC:6.3.2.19] (CCNB1IP1, HEI10)	0	0	0	0	0	0	0	0	0	0	0	0	0	0	0	0	0	0	0	0	0	0	0	0	0	0	0	0	0	0	0	0	0	0	0	0	0	0	0	0	0	0	0	0	0	0	0
	KO:K10815	hydrogen cyanide synthase HcnB [EC:1.4.99.5] (hcnB)	0	0	0	0	0	0	0	0	0	0	0	0	0	0	0	0	0	0	0	0	0	0	0	0	0	0	0	0	0	0	0	0	0	0	0	0	0	0	0	0	0	0	0	0	0	0	0
	KO:K11382	MFS transporter, OPA family, phosphoglycerate transporter protein (pgtP)	0	0	0	0	0	0	0	0	0	0	0	0	0	0	0	0	0	0	0	0	0	0	0	0	0	0	0	0	0	0	0	0	0	0	0	0	0	0	0	0	0	0	0	0	0	0	0
	KO:K11630	two-component system, OmpR family, bacitracin resistance response regulator BceR (bceR)	0	0	0	0	0	0	0	0	0	0	0	0	0	0	0	0	0	0	0	0	0	0	0	0	0	0	0	0	0	0	0	0	0	0	0	0	0	0	0	0	0	0	0	0	0	0	0
	KO:K11633	two-component system, OmpR family, sensor histidine kinase YxdK [EC:2.7.13.3] (yxdK)	0	0	0	0	0	0	0	0	0	0	0	0	0	0	0	0	0	0	0	0	0	0	0	0	0	0	0	0	0	0	0	0	0	0	0	0	0	0	0	0	0	0	0	0	0	0	0
	KO:K11892	type VI secretion system protein ImpK (impK, ompA, vasF, dotU)	0	0	0	0	0	0	0	0	0	0	0	0	0	0	0	0	0	0	0	0	0	0	0	0	0	0	0	0	0	0	0	0	0	0	0	0	0	0	0	0	0	0	0	0	0	0	0
	KO:K11900	type VI secretion system protein ImpC (impC)	0	0	0	0	0	0	0	0	0	0	0	0	0	0	0	0	0	0	0	2	0	0	0	0	0	0	0	0	0	0	0	0	0	0	0	0	0	0	0	0	0	0	0	0	0	0	0
	KO:K12204	defect in organelle trafficking protein DotC (dotC, traI)	0	0	0	0	0	0	0	0	0	0	0	0	0	0	0	0	0	0	0	0	0	0	0	0	0	0	0	0	0	0	0	0	0	0	0	0	0	0	0	0	0	0	0	0	0	0	0
	KO:K12206	intracellular multiplication protein IcmB (icmB, dotO)	0	0	0	0	0	0	0	0	0	0	0	0	0	0	0	0	0	0	0	0	0	0	0	0	0	0	0	0	0	0	0	0	0	0	0	0	0	0	0	0	0	0	0	0	0	0	0
	KO:K12217	intracellular multiplication protein IcmO (icmO, trbC, dotL)	0	0	0	0	0	0	0	0	0	0	0	0	0	0	0	0	0	0	0	0	0	0	0	0	0	0	0	0	0	0	0	0	0	0	0	0	0	0	0	0	0	0	0	0	0	0	0
	KO:K12221	intracellular multiplication protein IcmS (icmS)	0	0	0	0	0	0	0	0	0	0	0	0	0	0	0	0	0	0	0	0	0	0	0	0	0	0	0	0	0	0	0	0	0	0	0	0	0	0	0	0	0	0	0	0	0	0	0
	KO:K12268	accessory secretory protein Asp1 (asp1)	0	0	0	1	1	1	1	1	1	1	1	1	1	1	1	1	1	1	0	0	0	0	0	0	0	0	0	0	0	0	0	0	0	0	0	0	0	0	0	0	0	0	0	0	0	0	0
	KO:K12269	accessory secretory protein Asp2 (asp2)	0	0	0	1	1	1	1	1	1	1	1	1	1	1	1	1	1	1	0	0	0	0	0	0	0	0	0	0	0	0	0	0	0	0	0	0	0	0	0	0	0	0	0	0	0	0	0
	KO:K12270	accessory secretory protein Asp3 (asp3)	0	0	0	1	1	1	1	1	1	1	1	1	1	1	1	1	1	1	0	0	0	0	0	0	0	0	0	0	0	0	0	0	0	0	0	0	0	0	0	0	0	0	0	0	0	0	0
	KO:K12301	MFS transporter, ACS family, solute carrier family 17 (sodium-dependent inorganic phosphate cotransporter), member 5 (SLC17A5)	0	0	0	0	0	0	0	0	0	0	0	0	0	0	0	0	0	0	0	0	0	0	0	0	0	0	0	0	0	0	0	0	0	0	0	0	0	0	0	0	0	0	0	0	0	0	0
	KO:K12434	polyketide synthase 7 (pks7)	0	0	0	0	0	0	0	0	0	0	0	0	0	0	0	0	0	0	0	0	0	0	0	0	0	0	0	0	0	0	0	0	0	0	0	0	0	0	0	0	0	0	0	0	0	0	0
	KO:K12448	UDP-arabinose 4-epimerase [EC:5.1.3.5] (UXE)	0	0	0	0	0	0	0	0	0	0	0	0	0	0	0	0	0	0	0	0	0	0	0	0	0	0	0	0	0	0	0	0	0	0	0	0	0	0	0	0	0	0	0	0	0	0	0
	KO:K12556	penicillin-binding protein 2X [EC:2.3.2.-] (pbp2X)	0	0	0	0	0	0	0	0	0	0	0	0	0	0	0	0	0	0	0	0	0	0	0	0	0	0	0	0	0	0	0	0	0	0	0	0	0	0	0	0	0	0	0	0	0	0	0
	KO:K13021	MFS transporter, ACS family, tartrate transporter (ttuB)	0	0	0	0	0	0	0	0	0	0	0	0	0	0	0	0	0	0	0	0	0	0	0	0	0	0	0	0	0	0	0	0	0	0	0	0	0	0	0	0	0	0	0	0	0	0	0
	KO:K13085	phosphatidylinositol-4,5-bisphosphate 4-phosphatase [EC:3.1.3.78] (ipgD, sopB)	0	0	0	0	0	0	0	0	0	0	0	0	0	0	0	0	0	0	0	0	0	0	0	0	0	0	0	0	0	0	0	0	0	0	0	0	0	0	0	0	0	0	0	0	0	0	0
	KO:K13403	methylenetetrahydrofolate dehydrogenase(NAD+) / 5,10-methenyltetrahydrofolate cyclohydrolase [EC:1.5.1.15 3.5.4.9] (MTHFD2)	0	0	0	0	0	0	0	0	0	0	0	0	0	0	0	0	0	0	0	0	0	0	0	0	0	0	0	0	0	0	0	0	0	0	0	0	0	0	0	0	0	0	0	0	0	0	0
	KO:K13600	chlorophyllide a oxygenase [EC:1.14.13.122] (CAO)	0	0	0	0	0	0	0	0	0	0	0	0	0	0	0	0	0	0	0	0	0	0	0	0	0	0	0	0	0	0	0	0	0	0	0	0	0	0	0	0	0	0	0	0	0	0	0
	KO:K13639	MerR family transcriptional regulator, redox-sensitive transcriptional activator SoxR (soxR)	0	0	0	0	0	0	0	0	0	0	0	0	0	0	0	0	0	0	1	0	0	0	0	0	0	0	0	0	0	0	0	0	0	0	0	0	0	0	0	0	0	0	0	0	0	0	0
	KO:K13670	putative glycosyltransferase [EC:2.4.-.-] (pimF)	0	0	0	0	0	0	0	0	0	0	0	0	0	0	0	0	0	0	0	0	0	0	0	0	0	0	0	0	0	0	0	0	0	0	0	0	0	0	0	0	0	0	0	0	0	0	0
	KO:K13727	phenolic acid decarboxylase [EC:4.1.1.-] (pdc)	0	0	0	0	0	0	0	1	0	0	0	0	0	0	0	0	0	0	0	0	0	0	0	0	0	0	0	0	0	0	0	0	0	0	0	0	0	0	0	0	0	0	0	0	0	0	0
	KO:K13732	fibronectin-binding protein A (fnbA)	0	0	0	0	0	0	0	0	0	0	0	0	0	0	0	0	0	0	0	0	0	0	0	0	0	0	0	0	0	0	0	0	0	0	0	0	0	0	0	0	0	0	0	0	0	0	0
	KO:K13770	TetR/AcrR family transcriptional regulator, fatty acid metabolism regulator protein (ysiA, fadR)	0	0	1	0	0	0	0	0	0	0	0	0	0	0	0	0	0	0	0	0	0	0	0	0	0	0	0	0	0	0	0	0	0	0	0	0	0	0	0	0	0	0	0	0	0	0	0
	KO:K13893	microcin C transport system substrate-binding protein (yejA)	0	0	0	0	0	0	0	0	0	0	0	0	0	0	0	0	0	0	2	0	0	0	0	0	0	0	0	0	0	0	0	0	0	0	0	0	0	0	0	0	0	0	0	0	0	0	0
	KO:K14155	cystathione beta-lyase [EC:4.4.1.8] (patB, malY)	1	0	1	1	1	1	1	1	1	1	1	1	1	1	1	1	0	1	0	2	2	1	2	1	0	2	0	1	1	0	0	0	1	0	0	0	0	1	0	0	0	0	0	0	0	0	1
	KO:K14275	D-xylonate dehydratase (xad)	0	0	0	0	0	0	0	0	0	0	0	0	0	0	0	0	0	0	0	0	0	0	0	0	0	0	0	0	0	0	0	0	0	0	0	0	0	0	0	0	0	0	0	0	0	0	0
	KO:K14286	ethanolamine-phosphate phospho-lyase [EC:4.2.3.2] (AGXT2L1, ETNPPL)	0	0	0	0	0	0	0	0	0	0	0	0	0	0	0	0	0	0	0	0	0	0	0	0	0	0	0	0	0	0	0	0	0	0	0	0	0	0	0	0	0	0	0	0	0	0	0
	KO:K14309	nuclear pore complex protein Nup93 (NUP93)	0	0	0	0	0	0	0	0	0	0	0	0	0	0	0	0	0	0	0	0	0	0	0	0	0	0	0	0	0	0	0	0	0	0	0	0	0	0	0	0	0	0	0	0	0	0	0
	KO:K14324	histone deacetylase complex subunit SAP18 (SAP18)	0	0	0	0	0	0	0	0	0	0	0	0	0	0	0	0	0	0	0	0	0	0	0	0	0	0	0	0	0	0	0	0	0	0	0	0	0	0	0	0	0	0	0	0	0	0	0
	KO:K14333	2,3-dihydroxybenzoate decarboxylase [EC:4.1.1.46] (DHBD)	0	0	0	0	0	0	0	0	0	0	0	0	0	0	0	0	0	0	0	0	0	0	0	0	0	0	0	0	0	0	0	0	0	0	0	0	0	0	0	0	0	0	0	0	0	0	0
	KO:K14414	transcriptional regulatory protein RtcR (rtcR)	0	0	0	0	0	0	0	0	0	0	0	0	0	0	0	0	0	0	0	0	0	0	0	0	0	0	0	0	0	0	0	0	0	0	0	0	0	0	0	0	0	0	0	0	0	0	0
	KO:K14426	solute carrier family 12 (sodium/chloride transporter), member 3 (SLC12A3, TSC)	0	0	0	0	0	0	0	0	0	0	0	0	0	0	0	0	0	0	0	0	0	0	0	0	0	0	0	0	0	0	0	0	0	0	0	0	0	0	0	0	0	0	0	0	0	0	0
	KO:K14429	solute carrier family 12 (potassium/chloride transporters), member 9 (SLC12A9, CCC6)	0	0	0	0	0	0	0	0	0	0	0	0	0	0	0	0	0	0	0	0	0	0	0	0	0	0	0	0	0	0	0	0	0	0	0	0	0	0	0	0	0	0	0	0	0	0	0
	KO:K15016	enoyl-CoA hydratase / 3-hydroxyacyl-CoA dehydrogenase [EC:4.2.1.17 1.1.1.35] (K15016)	0	0	0	0	0	0	0	0	0	0	0	0	0	0	0	0	0	0	0	0	0	0	0	0	0	0	0	0	0	0	0	0	0	0	0	0	0	0	0	0	0	0	0	0	0	0	0
	KO:K15054	(S)-mandelate dehydrogenase [EC:1.1.99.31] (mdlB)	0	0	0	0	0	0	0	0	0	0	0	0	0	0	0	0	0	0	0	0	0	0	0	0	0	0	0	0	0	0	0	0	0	0	0	0	0	0	0	0	0	0	0	0	0	0	0
[truncated: 65 more columns]
